# Supplementary material for: unitas: the universal tool for annotation of small RNAs
Source: BMC Genomics. 2017 Aug 22;18:644. doi: 10.1186/s12864-017-4031-9 (PMC5567656; doi:10.1186/s12864-017-4031-9)
Supplement: Supplementary file 2 — Title of data: Table S1. Description of data: Detailed results for adapter prediction and trimming. (XLSX 12 kb) [file 12864_2017_4031_MOESM2_ESM.xlsx]

## Sheet: Tabelle1
	SRR5100391	ERR1736339	SRR029124	SRR1200712	ERR1554791	SRR5130142	SRR5189967	SRR5259148	SRR5272458	SRR966081
Adapter
unitas	TGGAATTCTCGGGTGCC-(N)x-3'	TGGAATTCTCGG-(N)x-3'	TCGTATGCCGTC-(N)x-3'	AGATCGGAAGAGCA-(N)x-3'	TGGAATTCTCGGGT-(N)x-3'	TGGAATTCTCGGGTGC-(N)x-3'	TCGTATGCCGTC-(N)x-3'	AGATCGGAAGAGC-(N)x-3'	AGATCGGAAGAGCA-(N)x-3'	AGATCGGAAGAGCGGTT-(N)x-3'
Minion	TGGAATTCTCGGGTGCCAAGGAACTCCAGTCACCTTGTAATCTCGTATG	TGGAATTCTCGGGTGCCAAGGAACTCCAGTCACGTAGA	TCGTATGCCGTCTTCTG	AGATCGGAAGAGCACACGTCTGAACTCCAGTCACATCACGATCTCGTATGCCGTCTTCTGCTTG	TGGAATTCTCGGGTGCCAAGGAACTCCAGTCACATCACGATCTCGTATGCCGTCTTC	TAGAATTCTCGTGGAATTCT	TCGTATGCCGTCTTCTGCTTGAAAAA	AGATCGGAAGAGCACACGTCTGAACTC	AGATCGGAAGAGCACACGTCTGAACTCCAGTCACAAACATCGATCTCGTA	AGATCGGAAGAGCGGTTCAGCAGGAATGCCGAGACCGAGTAGCATCTCGTATGC
DNApi	TGGAATTCTCGG	TGGAATTCTCGG	TCGTATGCCGTC	AGATCGGAAGAG	TGGAATTCTCGG	TGGAATTCTCGG	TCGTATGCCGT	AGATCGGAAGAG	AGATCGGAAGAG	AGATCGGAAGAG
Trimmed reads
Fastq	3432465	1340828	4712823	36808724	9079443	7286968	16863063	8231671	11462022	19865044
unitas	2387464	1144358	3561169	28142293	8896102	6864435	16391794	7414789	10885898	15258034
Kraken	2255239	1101936	3346366	26186373	9045982	4319339	15993434	7691958	10077213	12516703
Mapped reads
unitas	1387139	683281	1908962	10932636	8408334	4675566	8685530	3737956	4787970	5703677
kraken	1300851	661455	1899800	9525669	8544924	3156963	8507974	3831991	4582786	4718986
