# Supplementary material for: unitas: the universal tool for annotation of small RNAs
Source: BMC Genomics. 2017 Aug 22;18:644. doi: 10.1186/s12864-017-4031-9 (PMC5567656; doi:10.1186/s12864-017-4031-9)
Supplement: Supplementary file 3 — Title of data: Table S2. Description of data: Detailed results of low complexity filtering. (XLSX 10 kb) [file 12864_2017_4031_MOESM3_ESM.xlsx]

## Sheet: Tabelle1
Parameter	sequences filtered by	ERR1554791	ERR1736339	SRR029124	SRR1200712	SRR5100391	SRR5130142	SRR5189967	SRR5259148	SRR5272458	SRR966081
entropy	both	0.540008	0.478118	0.406261	0.334952	0.766477	0.52514	0.589581	0.459153	0.537782	0.524342
	unitas	0.569568	0.575859	0.539065	0.500605	0.65577	0.570672	0.59485	0.555915	0.618279	0.556998
	dustmasker	0.655846	0.661264	0.652326	0.632534	0.781455	0.620994	0.693463	0.631191	0.680181	0.685399
complexity according to Wootton & Federhen	both	2.17117	2.11131	2.08274	2.26865	2.03776	2.22354	2.11085	2.10076	2.17153	2.18372
	unitas	2.02289	2.02695	2.04995	2.17248	2.02706	2.04721	2.08949	2.06635	2.03058	2.05445
	dustmasker	2.27024	2.1269	2.12798	2.36551	2.08964	2.34911	2.10549	2.08358	2.20249	2.30925
gzip compression rate	both	0.61027	0.568447	0.551372	0.666769	0.535564	0.615227	0.546158	0.503505	0.616636	0.611739
	unitas	0.463725	0.463588	0.49581	0.56482	0.478814	0.467407	0.48798	0.471303	0.465943	0.480977
	dustmasker	0.636546	0.559117	0.554439	0.630902	0.542648	0.644572	0.524161	0.493186	0.588117	0.653308
genomic hits per mapped sequence	both	25503.7	78302	15983.8	4206.12	57.0541	95158.8	n.a.	15.3103	62543.8	93820.5
	unitas	26.5183	148.364	100.91	305.686	2.6395	49.9404	15.4309	5.05376	509.487	1212.42
	dustmasker	8.08696	3	5.79487	7.62424	1.90476	3	153.867	1.8	71.5	206.668
