# Supplementary material for: unitas: the universal tool for annotation of small RNAs
Source: BMC Genomics. 2017 Aug 22;18:644. doi: 10.1186/s12864-017-4031-9 (PMC5567656; doi:10.1186/s12864-017-4031-9)
Supplement: Supplementary file 4 — Title of data: Table S3. Description of data: Detailed results of miRNA annotation. (XLSX 114 kb) [file 12864_2017_4031_MOESM4_ESM.xlsx]

## Sheet: testset
mir-name	reads in testset	identified by unitas	identified by Chimira	deviation unitas [%]	deviation Chimira [%]
let-7a	690	813.833	552	17.9469	20
let-7f	672	640.5	635	4.6875	5.50595
mir-219a	666	671	624	0.750751	6.30631
mir-26a	662	663.333	631	0.20141	4.68278
mir-125b	650	658	616	1.23077	5.23077
mir-92a	650	646	623	0.615385	4.15385
mir-7	646	646	627	0	2.94118
mir-218	644	644	599	0	6.98758
mir-16	642	642	609	0	5.14019
mir-138	638	638	612	0	4.07524
mir-19b	634	646	626	1.89274	1.26183
mir-128	626	626	602	0	3.83387
mir-30c	616	621	590	0.811688	4.22078
mir-450a	600	600	567	0	5.5
mir-550a	598	593	298	0.83612	50.1672
mir-181a	596	601	572	0.838926	4.02685
mir-24	596	601.667	515	0.950783	13.5906
mir-29b	590	591.333	580	0.225989	1.69492
mir-181b	588	603	528	2.55102	10.2041
mir-3180	574	574	509	0	11.324
mir-548f	566	541.112	554	4.39719	2.12014
mir-500b	558	550.333	450	1.37395	19.3548
mir-548t	552	443.107	223	19.727	59.6014
mir-509	546	547	510	0.18315	6.59341
mir-129	540	540	468	0	13.3333
mir-376a	538	548.667	486	1.98265	9.66543
mir-1185	520	517	484	0.576923	6.92308
mir-548j	510	335	318	34.3137	37.6471
mir-6511a	500	493	458	1.4	8.4
mir-548o	500	162.333	295	67.5333	41
mir-194	500	500	477	0	4.6
mir-3158	498	495	349	0.60241	29.9197
mir-1285	496	488	457	1.6129	7.8629
mir-598	472	440	444	6.77966	5.9322
mir-9	472	472	459	0	2.75424
mir-196a	468	460	441	1.7094	5.76923
mir-548h	468	350.218	358	25.1671	23.5043
mir-135a	468	480.5	444	2.67094	5.12821
mir-486	464	464	248	0	46.5517
mir-4520	456	456	331	0	27.4123
mir-105	450	450	436	0	3.11111
mir-548a	446	459.8	433	3.09417	2.9148
mir-520g	444	369.75	150	16.723	66.2162
mir-199a	442	459	303	3.84615	31.448
mir-516b	430	415.667	243	3.33333	43.4884
mir-3160	428	428	366	0	14.486
mir-124	420	420	377	0	10.2381
mir-3130	418	418	329	0	21.2919
mir-1915	416	416	365	0	12.2596
mir-4787	416	416	403	0	3.125
mir-126	416	416	376	0	9.61538
mir-3663	416	416	385	0	7.45192
mir-101	412	412	377	0	8.49515
mir-1199	412	412	351	0	14.8058
mir-6800	412	412	338	0	17.9612
mir-937	412	412	363	0	11.8932
mir-1908	412	412	360	0	12.6214
mir-1	410	410	388	0	5.36585
mir-4781	408	408	371	0	9.06863
mir-6861	408	409	324	0.245098	20.5882
mir-3619	408	408	386	0	5.39216
mir-1909	408	408	370	0	9.31373
mir-345	408	409	385	0.245098	5.63725
mir-27a	408	396	363	2.94118	11.0294
mir-3605	404	404	398	0	1.48515
mir-30e	404	393	384	2.72277	4.9505
mir-4763	404	404.25	378	0.0618812	6.43564
mir-1914	404	404	381	0	5.69307
mir-548d	404	607.915	281	50.474	30.4455
mir-187	404	404	380	0	5.94059
mir-150	404	404	380	0	5.94059
mir-758	404	404	381	0	5.69307
mir-1911	404	404	364	0	9.90099
mir-99b	404	404	376	0	6.93069
mir-2682	400	400	387	0	3.25
mir-2277	400	400	375	0	6.25
mir-3653	400	400	295	0	26.25
mir-1343	400	400	376	0	6
mir-152	400	384.5	361	3.875	9.75
mir-4732	400	400	371	0	7.25
mir-33b	400	379	359	5.25	10.25
mir-103a	400	380	362	5	9.5
mir-548x	400	359.402	295	10.1494	26.25
mir-411	400	387	371	3.25	7.25
mir-3187	400	400	358	0	10.5
mir-6852	400	398	281	0.5	29.75
mir-3691	400	401	386	0.25	3.5
mir-1247	400	400	387	0	3.25
mir-6816	400	399	302	0.25	24.5
mir-339	400	395	391	1.25	2.25
mir-149	400	400	374	0	6.5
mir-4665	400	400	396	0	1
mir-3150b	400	428	376	7	6
mir-6801	400	400	358	0	10.5
mir-6840	400	400	384	0	4
mir-5008	400	400	364	0	9
mir-5196	400	400	362	0	9.5
mir-3127	400	401	387	0.25	3.25
mir-3688	398	398	302	0	24.1206
mir-4695	398	398	341	0	14.3216
mir-589	396	396	384	0	3.0303
mir-4793	396	396	392	0	1.0101
mir-2467	396	396	383	0	3.28283
mir-7107	396	396	383	0	3.28283
mir-4633	396	396	347	0	12.3737
mir-548bb	396	391	374	1.26263	5.55556
mir-3074	396	396	357	0	9.84848
mir-593	396	398	329	0.505051	16.9192
mir-4725	396	396	360	0	9.09091
mir-939	396	395	375	0.252525	5.30303
mir-4783	396	396	367	0	7.32323
mir-4707	396	396	381	0	3.78788
mir-708	396	396	384	0	3.0303
mir-3150a	396	368	305	7.07071	22.9798
mir-675	396	396	362	0	8.58586
mir-6877	396	396	358	0	9.59596
mir-4757	396	398	379	0.505051	4.29293
mir-5189	396	396	373	0	5.80808
mir-3191	396	396	381	0	3.78788
mir-132	396	397	374	0.252525	5.55556
mir-4711	396	396	328	0	17.1717
mir-5187	396	396	354	0	10.6061
mir-4731	396	396	373	0	5.80808
mir-4655	392	397.5	359	1.40306	8.41837
mir-99a	392	390	370	0.510204	5.61224
mir-5003	392	392	361	0	7.90816
mir-212	392	392	364	0	7.14286
mir-6848	392	392	336	0	14.2857
mir-4691	392	392	386	0	1.53061
mir-584	392	392	367	0	6.37755
mir-5195	392	392	356	0	9.18367
mir-1255b	392	395.333	362	0.85034	7.65306
mir-328	392	392	375	0	4.33673
mir-30a	392	418	342	6.63265	12.7551
mir-3151	392	393	333	0.255102	15.051
mir-4786	392	392	370	0	5.61224
mir-4714	392	392	370	0	5.61224
mir-2276	392	392	372	0	5.10204
mir-3622a	392	415	317	5.86735	19.1327
mir-6722	392	396	348	1.02041	11.2245
mir-92b	392	397	377	1.27551	3.82653
mir-5006	392	400.333	345	2.12585	11.9898
mir-219b	392	392	377	0	3.82653
mir-6768	392	392	386	0	1.53061
mir-5004	392	392	367	0	6.37755
mir-431	392	392	356	0	9.18367
mir-6847	392	394	358	0.510204	8.67347
mir-3124	392	392	352	0	10.2041
mir-671	392	392	368	0	6.12245
mir-4700	392	392	381	0	2.80612
mir-1266	392	392	375	0	4.33673
mir-3194	392	392	356	0	9.18367
mir-134	392	392	377	0	3.82653
mir-3177	392	392	363	0	7.39796
mir-887	392	392	359	0	8.41837
mir-1307	392	392	355	0	9.43878
mir-4764	392	392	358	0	8.67347
mir-200c	390	391	342	0.25641	12.3077
mir-548p	390	122.883	175	68.4915	55.1282
mir-1304	388	386	367	0.515464	5.41237
mir-4746	388	388	359	0	7.47423
mir-143	388	393	366	1.28866	5.6701
mir-3190	388	388	350	0	9.79381
mir-5571	388	388	314	0	19.0722
mir-222	388	388	350	0	9.79381
mir-652	388	388	363	0	6.4433
mir-188	388	389	339	0.257732	12.6289
mir-331	388	388	355	0	8.50515
mir-4436b	388	388	364	0	6.18557
mir-452	388	388	365	0	5.92784
mir-512	388	392	374	1.03093	3.60825
mir-3065	388	388	382	0	1.54639
mir-146b	388	389	366	0.257732	5.6701
mir-551b	388	398	360	2.57732	7.21649
mir-3925	388	388	352	0	9.27835
let-7e	388	349.75	365	9.85825	5.92784
mir-6786	388	386	339	0.515464	12.6289
mir-146a	388	387	365	0.257732	5.92784
mir-141	388	388.5	369	0.128866	4.89691
mir-767	388	398	382	2.57732	1.54639
mir-195	388	388	349	0	10.0515
mir-125a	388	388	377	0	2.83505
mir-342	388	388	361	0	6.95876
mir-140	388	388	354	0	8.76289
mir-503	388	389.25	364	0.322165	6.18557
mir-3129	388	388	368	0	5.15464
mir-6886	388	391	318	0.773196	18.0412
mir-30d	388	373	363	3.86598	6.4433
mir-25	388	387	354	0.257732	8.76289
mir-330	388	389	373	0.257732	3.86598
mir-491	388	388	369	0	4.89691
mir-26b	388	410.667	355	5.84192	8.50515
mir-3692	386	386	350	0	9.32642
mir-6508	386	386	314	0	18.6528
mir-6761	386	388	316	0.518135	18.1347
mir-6872	386	386	292	0	24.3523
mir-4798	384	384	362	0	5.72917
mir-302c	384	362	350	5.72917	8.85417
mir-210	384	384	363	0	5.46875
mir-3120	384	383	336	0.260417	12.5
mir-3934	384	384	361	0	5.98958
mir-3940	384	384	339	0	11.7188
mir-628	384	384	351	0	8.59375
mir-4772	384	384	362	0	5.72917
mir-4724	384	384	357	0	7.03125
mir-191	384	384	371	0	3.38542
mir-548ay	384	293.09	344	23.6744	10.4167
mir-493	384	384	364	0	5.20833
mir-1306	384	384	307	0	20.0521
mir-5699	384	384	367	0	4.42708
mir-2681	384	384	363	0	5.46875
mir-1207	384	384	298	0	22.3958
mir-93	384	384	371	0	3.38542
mir-2114	384	384	350	0	8.85417
mir-5001	384	384	373	0	2.86458
mir-302b	384	405	370	5.46875	3.64583
mir-504	384	384	353	0	8.07292
mir-4694	384	384	351	0	8.59375
mir-548az	384	296.667	363	22.7431	5.46875
mir-425	384	384	369	0	3.90625
mir-98	384	380	362	1.04167	5.72917
mir-3622b	384	361	344	5.98958	10.4167
mir-6503	384	384	355	0	7.55208
mir-3681	384	384	364	0	5.20833
mir-574	384	317.5	369	17.3177	3.90625
mir-874	384	388	367	1.04167	4.42708
mir-3616	384	384	371	0	3.38542
mir-4800	384	381	310	0.78125	19.2708
mir-4661	384	384	357	0	7.03125
mir-6500	384	384	359	0	6.51042
mir-499b	384	386	357	0.520833	7.03125
mir-100	384	386	364	0.520833	5.20833
mir-1296	384	384	363	0	5.46875
mir-379	382	396	305	3.66492	20.1571
mir-1292	382	380	344	0.52356	9.94764
mir-4640	382	382	332	0	13.089
mir-642a	382	381.5	51	0.13089	86.6492
mir-192	382	387	349	1.3089	8.63874
mir-4446	380	380	338	0	11.0526
mir-148a	380	380	338	0	11.0526
mir-28	380	382.667	358	0.701754	5.78947
mir-3614	380	380	374	0	1.57895
mir-372	380	380	352	0	7.36842
mir-3613	380	354	370	6.84211	2.63158
mir-370	380	380	359	0	5.52632
mir-6881	380	380	354	0	6.84211
mir-510	380	378	345	0.526316	9.21053
mir-455	380	380	350	0	7.89474
mir-3189	380	380	357	0	6.05263
mir-30b	380	378	359	0.526316	5.52632
mir-185	380	392	364	3.15789	4.21053
mir-96	380	380	366	0	3.68421
mir-21	380	380	346	0	8.94737
mir-7109	380	381	345	0.263158	9.21053
mir-214	380	379.5	360	0.131579	5.26316
mir-205	380	380	350	0	7.89474
mir-4760	380	380	361	0	5
mir-1180	380	380	348	0	8.42105
mir-3173	380	380	354	0	6.84211
mir-6779	380	376	336	1.05263	11.5789
mir-4769	380	380	372	0	2.10526
mir-4529	380	380	342	0	10
mir-200b	380	379	355	0.263158	6.57895
mir-1178	380	378	290	0.526316	23.6842
mir-3200	380	380	357	0	6.05263
mir-6716	380	380	338	0	11.0526
mir-301b	380	380	365	0	3.94737
mir-6766	380	380	349	0	8.15789
mir-6865	380	380	352	0	7.36842
mir-17	380	342.5	329	9.86842	13.4211
mir-340	380	380	360	0	5.26316
mir-769	380	380	365	0	3.94737
mir-3944	380	380	356	0	6.31579
mir-548b	380	320	344	15.7895	9.47368
mir-501	380	336	367	11.5789	3.42105
mir-483	380	389	348	2.36842	8.42105
mir-585	380	380	319	0	16.0526
mir-541	380	380	369	0	2.89474
mir-615	380	381	361	0.263158	5
mir-3617	380	380	365	0	3.94737
mir-208a	380	380	361	0	5
mir-514b	380	369	343	2.89474	9.73684
mir-1249	380	381	365	0.263158	3.94737
mir-651	380	379	362	0.263158	4.73684
mir-576	380	380	361	0	5
mir-4712	380	380	341	0	10.2632
mir-6720	380	380	367	0	3.42105
mir-616	380	380	359	0	5.52632
mir-548e	380	367.667	350	3.24561	7.89474
mir-1301	380	380	328	0	13.6842
mir-4703	380	380	366	0	3.68421
mir-670	380	380	324	0	14.7368
mir-550b	378	383	342	1.32275	9.52381
mir-18a	378	383	338	1.32275	10.582
mir-6797	378	378	332	0	12.1693
mir-23b	376	357	343	5.05319	8.7766
mir-892c	376	363	340	3.45745	9.57447
mir-31	376	376	339	0	9.84043
mir-875	376	376	344	0	8.51064
mir-490	376	376	332	0	11.7021
mir-196b	376	384	363	2.12766	3.45745
mir-181c	376	371	355	1.32979	5.58511
mir-95	376	376	343	0	8.7766
mir-548aj	376	455.288	341	21.0873	9.30851
mir-3186	376	376	342	0	9.04255
mir-6512	376	376	356	0	5.31915
mir-676	376	376	325	0	13.5638
mir-561	376	376	342	0	9.04255
mir-532	376	376	352	0	6.38298
mir-642b	376	376.5	398	0.132979	5.85106
mir-766	376	382	356	1.59574	5.31915
mir-545	376	376	356	0	5.31915
mir-1288	376	376	349	0	7.18085
mir-4524a	376	376	348	0	7.44681
mir-211	376	377	343	0.265957	8.7766
mir-197	376	376	363	0	3.45745
mir-7843	376	376	356	0	5.31915
mir-3184	376	377	372	0.265957	1.06383
mir-891a	376	371	355	1.32979	5.58511
mir-497	376	376	345	0	8.24468
mir-4445	376	376	322	0	14.3617
mir-301a	376	376	361	0	3.98936
mir-4687	376	376	343	0	8.7766
mir-2115	376	376	355	0	5.58511
mir-135b	376	363.5	366	3.32447	2.65957
mir-3678	376	376	330	0	12.234
mir-1273h	376	377	342	0.265957	9.04255
mir-130a	376	372	353	1.06383	6.11702
mir-2116	376	376	332	0	11.7021
mir-5011	376	376	343	0	8.7766
mir-373	376	376	343	0	8.7766
mir-513b	376	377	358	0.265957	4.78723
mir-3156	376	376	339	0	9.84043
mir-203a	376	376	368	0	2.12766
mir-130b	376	380	348	1.06383	7.44681
mir-627	376	376	288	0	23.4043
mir-204	376	375	341	0.265957	9.30851
mir-4664	376	378	355	0.531915	5.58511
mir-4423	376	376	345	0	8.24468
mir-324	376	376	336	0	10.6383
mir-3529	376	376	367	0	2.39362
mir-629	376	379	346	0.797872	7.97872
mir-590	376	376	343	0	8.7766
mir-3679	376	376	344	0	8.51064
mir-744	376	376	352	0	6.38298
mir-4670	376	378	354	0.531915	5.85106
mir-302d	374	382	327	2.13904	12.5668
mir-148b	374	389.5	371	4.14439	0.802139
mir-4776	374	374	345	0	7.75401
mir-6884	374	374	324	0	13.369
mir-3117	372	372	322	0	13.4409
mir-216a	372	372	351	0	5.64516
mir-1287	372	372	352	0	5.37634
mir-203b	372	372	359	0	3.49462
mir-338	372	372	350	0	5.91398
mir-182	372	372	352	0	5.37634
mir-5089	372	372	345	0	7.25806
mir-3121	372	372	351	0	5.64516
mir-4782	372	373	353	0.268817	5.10753
mir-624	372	372	339	0	8.87097
mir-4733	372	372	350	0	5.91398
mir-432	372	372	348	0	6.45161
mir-518f	372	265	263	28.7634	29.3011
mir-6513	372	372	309	0	16.9355
mir-412	372	372	366	0	1.6129
mir-106b	372	372	343	0	7.7957
mir-548ao	372	375	348	0.806452	6.45161
mir-3162	372	375	349	0.806452	6.1828
mir-525	372	387	357	4.03226	4.03226
mir-377	372	372	333	0	10.4839
mir-193a	372	377	353	1.34409	5.10753
mir-524	372	381	337	2.41935	9.4086
mir-4716	372	372	350	0	5.91398
mir-4699	372	372	354	0	4.83871
mir-4762	372	372	340	0	8.60215
mir-888	372	373	338	0.268817	9.13978
mir-6875	372	371	340	0.268817	8.60215
mir-660	372	372	343	0	7.7957
mir-3689c	372	6.53333	319	98.2437	14.2473
mir-4671	372	372	338	0	9.13978
mir-619	372	370	361	0.537634	2.95699
mir-6507	372	372	321	0	13.7097
mir-122	372	382	354	2.68817	4.83871
mir-181d	372	357	351	4.03226	5.64516
mir-3927	372	372	339	0	8.87097
mir-513c	372	364	358	2.15054	3.76344
mir-374c	372	375.5	352	0.94086	5.37634
mir-127	372	372	349	0	6.1828
mir-6715b	372	372	341	0	8.33333
mir-5010	372	372	353	0	5.10753
mir-221	372	378	361	1.6129	2.95699
mir-34c	372	372	359	0	3.49462
mir-6510	372	372	304	0	18.2796
mir-34b	372	372	358	0	3.76344
mir-20a	372	344.5	357	7.39247	4.03226
mir-3664	372	372	352	0	5.37634
mir-4738	372	372	349	0	6.1828
mir-4715	372	372	359	0	3.49462
mir-625	372	372	329	0	11.5591
mir-3591	372	372	358	0	3.76344
mir-4697	370	373	326	0.810811	11.8919
mir-6794	370	370	270	0	27.027
mir-27b	370	382	350	3.24324	5.40541
mir-6504	370	370	282	0	23.7838
mir-223	368	369	346	0.271739	5.97826
mir-15b	368	373	347	1.3587	5.70652
mir-335	368	368	355	0	3.53261
mir-6509	368	369	318	0.271739	13.587
mir-5000	368	368	346	0	5.97826
mir-508	368	368	362	0	1.63043
mir-505	368	368	346	0	5.97826
mir-520f	368	169	232	54.0761	36.9565
mir-4684	368	368	347	0	5.70652
mir-381	368	368	349	0	5.16304
mir-186	368	368	346	0	5.97826
mir-4758	368	368	344	0	6.52174
mir-3680	368	368	353	0	4.07609
mir-20b	368	391	354	6.25	3.80435
mir-4802	368	368	355	0	3.53261
mir-1273g	368	360	337	2.17391	8.42391
mir-582	368	368	353	0	4.07609
mir-4756	368	368	356	0	3.26087
mir-6516	368	368	346	0	5.97826
mir-4799	368	368	351	0	4.61957
mir-15a	368	363	347	1.3587	5.70652
mir-216b	368	370.5	359	0.679348	2.44565
mir-367	368	368	328	0	10.8696
mir-3152	368	368	351	0	4.61957
mir-4704	368	368	347	0	5.70652
mir-514a	368	379	343	2.98913	6.79348
mir-4482	368	368	350	0	4.8913
mir-4485	368	363.75	228	1.15489	38.0435
mir-410	368	369	324	0.271739	11.9565
mir-5002	368	368	346	0	5.97826
mir-1251	368	369	326	0.271739	11.413
mir-3126	368	368	346	0	5.97826
mir-4662a	368	378.5	139	2.85326	62.2283
mir-942	368	369	347	0.271739	5.70652
mir-337	368	368	338	0	8.15217
mir-296	368	368	339	0	7.88043
mir-4701	366	365	323	0.273224	11.7486
let-7g	366	402	304	9.83607	16.9399
mir-33a	366	386	293	5.46448	19.9454
mir-4745	366	367	324	0.273224	11.4754
mir-518c	364	356.5	375	2.06044	3.02198
mir-4676	364	363	331	0.274725	9.06593
mir-382	364	364	335	0	7.96703
mir-526b	364	229.333	289	36.9963	20.6044
mir-4638	364	364	337	0	7.41758
mir-153	364	364	345	0	5.21978
mir-139	364	364	336	0	7.69231
mir-409	364	364	351	0	3.57143
mir-1245b	364	368	334	1.0989	8.24176
mir-885	364	364	345	0	5.21978
mir-4650	364	364	277	0	23.9011
mir-3157	364	364	342	0	6.04396
mir-659	364	364	342	0	6.04396
mir-487a	364	364	344	0	5.49451
mir-190a	364	364	331	0	9.06593
mir-511	364	364	312	0	14.2857
mir-1271	364	364	342	0	6.04396
mir-4524b	364	364	314	0	13.7363
mir-517a	364	6	4	98.3516	98.9011
mir-3607	364	364	324	0	10.989
mir-605	364	364	351	0	3.57143
mir-485	364	365	345	0.274725	5.21978
mir-433	364	364	347	0	4.67033
mir-4753	364	364	345	0	5.21978
mir-4755	364	364	346	0	4.94505
mir-3942	364	364	333	0	8.51648
mir-4797	364	364	322	0	11.5385
mir-654	364	364	346	0	4.94505
mir-424	364	364	335	0	7.96703
mir-454	364	364	351	0	3.57143
mir-4768	364	364	324	0	10.989
mir-655	364	364	347	0	4.67033
mir-495	364	364	344	0	5.49451
mir-208b	364	364	344	0	5.49451
mir-4645	364	364	305	0	16.2088
mir-488	364	364	323	0	11.2637
mir-374a	364	366.5	345	0.686813	5.21978
mir-378a	362	404.017	284	11.6068	21.547
mir-4709	362	362	313	0	13.5359
mir-374b	362	356	94	1.65746	74.0331
let-7b	362	362.25	306	0.0690608	15.4696
mir-4680	360	360	331	0	8.05556
mir-449b	360	361	354	0.277778	1.66667
mir-552	360	360	320	0	11.1111
mir-4796	360	360	342	0	5
mir-889	360	360	331	0	8.05556
mir-302a	360	375.5	332	4.30556	7.77778
mir-154	360	360	342	0	5
mir-519e	360	349	332	3.05556	7.77778
mir-580	360	360	341	0	5.27778
mir-323a	360	364	330	1.11111	8.33333
mir-656	360	360	318	0	11.6667
mir-29c	360	342.667	359	4.81481	0.277778
mir-3913	360	360	342	0	5
mir-5197	360	360	354	0	1.66667
mir-4795	360	360	315	0	12.5
mir-361	360	360	350	0	2.77778
mir-4778	360	360	342	0	5
mir-597	360	360	345	0	4.16667
mir-1277	360	356	353	1.11111	1.94444
mir-34a	360	360	340	0	5.55556
mir-193b	360	356	339	1.11111	5.83333
mir-873	360	360	327	0	9.16667
mir-515	360	360	351	0	2.5
let-7c	360	332.5	344	7.63889	4.44444
mir-6743	360	360	291	0	19.1667
mir-4666a	360	359	292	0.277778	18.8889
mir-3667	360	360	340	0	5.55556
mir-556	360	360	341	0	5.27778
mir-4790	360	360	278	0	22.7778
mir-10a	360	354	342	1.66667	5
mir-19a	360	348	336	3.33333	6.66667
mir-365b	360	207	341	42.5	5.27778
mir-183	360	360	342	0	5
mir-4789	360	360	334	0	7.22222
mir-145	360	373	349	3.61111	3.05556
mir-499a	360	358	313	0.555556	13.0556
mir-518a	360	245	229	31.9444	36.3889
mir-1298	360	360	331	0	8.05556
mir-542	360	360	347	0	3.61111
mir-202	360	360	326	0	9.44444
mir-4708	360	360	328	0	8.88889
mir-668	360	360	254	0	29.4444
mir-520a	360	347	327	3.61111	9.16667
mir-520d	358	302.5	321	15.5028	10.3352
mir-23a	358	375	335	4.7486	6.42458
mir-4659a	358	342	70	4.46927	80.4469
mir-5007	356	356	339	0	4.77528
mir-142	356	356	333	0	6.46067
mir-4717	356	356	326	0	8.42697
mir-4999	356	356	303	0	14.8876
mir-876	356	357	336	0.280899	5.61798
mir-4653	356	356	343	0	3.65169
mir-4804	356	356	317	0	10.9551
mir-1468	356	356	327	0	8.14607
mir-489	356	356	340	0	4.49438
mir-4766	356	356	315	0	11.5169
mir-3675	356	357	345	0.280899	3.08989
mir-423	356	356	350	0	1.68539
mir-5009	356	356	347	0	2.52809
mir-144	356	357	319	0.280899	10.3933
mir-136	356	356	343	0	3.65169
mir-519d	356	370	344	3.93258	3.37079
mir-4652	356	356	337	0	5.33708
mir-449c	356	356	352	0	1.1236
mir-653	356	356	327	0	8.14607
mir-4735	356	356	322	0	9.55056
mir-1910	356	356	306	0	14.0449
mir-369	356	356	328	0	7.86517
mir-3145	356	356	347	0	2.52809
mir-22	356	356	339	0	4.77528
mir-450b	356	356	343	0	3.65169
mir-4677	356	356	336	0	5.61798
mir-506	356	356	326	0	8.42697
mir-4649	354	354	281	0	20.6215
mir-6862	354	354	309	0	12.7119
mir-362	354	354	311	0	12.1469
mir-3912	352	352	312	0	11.3636
mir-6754	352	353	276	0.284091	21.5909
mir-215	352	347	331	1.42045	5.96591
mir-299	352	352	313	0	11.0795
mir-6825	352	352	277	0	21.3068
mir-502	352	338.167	344	3.92992	2.27273
mir-6502	352	352	326	0	7.38636
mir-329	352	352	343	0	2.55682
mir-3144	352	352	336	0	4.54545
mir-494	352	352	338	0	3.97727
mir-4774	352	352	325	0	7.67045
mir-4433b	352	352	312	0	11.3636
mir-371a	352	352	301	0	14.4886
mir-383	352	352	296	0	15.9091
mir-6891	352	350	275	0.568182	21.875
mir-579	352	352	341	0	3.125
mir-200a	352	352.5	332	0.142045	5.68182
mir-371b	348	348	283	0	18.6782
mir-4720	348	348	321	0	7.75862
mir-224	348	348	325	0	6.6092
mir-4433a	348	351	310	0.862069	10.9195
mir-664a	348	6	344	98.2759	1.14943
mir-539	348	348	332	0	4.5977
mir-4777	348	348	330	0	5.17241
mir-1250	348	345	284	0.862069	18.3908
mir-487b	348	348	330	0	5.17241
mir-3682	348	348	319	0	8.33333
mir-6782	348	348	292	0	16.092
mir-4474	348	348	320	0	8.04598
mir-1252	348	348	327	0	6.03448
mir-3192	348	348	325	0	6.6092
mir-3140	348	348	322	0	7.47126
mir-6822	348	350	265	0.574713	23.8506
mir-32	346	348	292	0.578035	15.6069
mir-1237	346	346	236	0	31.7919
mir-6789	346	346	263	0	23.9884
mir-6727	346	346	254	0	26.5896
mir-6730	344	344	279	0	18.8953
mir-10b	344	350	346	1.74419	0.581395
mir-5088	344	344	273	0	20.6395
mir-6817	344	344	254	0	26.1628
mir-363	344	344	323	0	6.10465
mir-3922	344	344	281	0	18.314
mir-4713	344	344	324	0	5.81395
mir-376c	344	365.333	245	6.20155	28.7791
mir-3136	344	344	333	0	3.19767
let-7d	344	328.5	322	4.50581	6.39535
mir-6772	344	344	279	0	18.8953
mir-18b	344	339	286	1.45349	16.8605
mir-323b	344	340	331	1.16279	3.77907
mir-6751	342	342	255	0	25.4386
mir-6879	342	342	247	0	27.7778
mir-1302	342	342.333	326	0.0974659	4.67836
mir-6752	342	342	246	0	28.0702
mir-6771	342	342	246	0	28.0702
mir-6798	342	342	257	0	24.8538
mir-6802	342	342	230	0	32.7485
mir-6737	342	342	241	0	29.5322
mir-4723	340	340	281	0	17.3529
mir-519b	340	666.29	168	95.9677	50.5882
mir-2355	340	340	311	0	8.52941
mir-133a	340	404.667	324	19.0196	4.70588
mir-4740	338	338	252	0	25.4438
mir-6763	338	334	201	1.18343	40.5325
mir-6799	338	338	232	0	31.3609
mir-6804	338	338	237	0	29.8817
mir-6785	338	338	243	0	28.1065
mir-6796	338	338	253	0	25.1479
mir-4659b	338	354	309	4.73373	8.57988
mir-6880	338	338	243	0	28.1065
mir-6890	338	338	225	0	33.432
mir-6853	338	338	262	0	22.4852
mir-6812	338	338	255	0	24.5562
mir-6856	338	338	262	0	22.4852
mir-6855	338	338	262	0	22.4852
mir-6808	338	340	245	0.591716	27.5148
mir-6728	338	338	250	0	26.0355
mir-6882	338	338	258	0	23.6686
mir-6842	338	339	251	0.295858	25.7396
mir-6893	338	338	237	0	29.8817
mir-6845	338	338	199	0	41.1243
mir-6741	338	338	252	0	25.4438
mir-4693	336	336	330	0	1.78571
mir-3928	336	336	255	0	24.1071
mir-6757	336	336	264	0	21.4286
mir-6764	334	334	241	0	27.8443
mir-6830	334	334	254	0	23.9521
mir-6814	334	334	245	0	26.6467
mir-6835	334	334	254	0	23.9521
mir-6784	334	334	223	0	33.2335
mir-6781	334	334	233	0	30.2395
mir-1233	334	333	233	0.299401	30.2395
mir-6783	334	334	247	0	26.0479
mir-6769b	334	334	249	0	25.4491
mir-6729	334	339	240	1.49701	28.1437
mir-6750	334	334	251	0	24.8503
mir-6858	334	334	305	0	8.68263
mir-6829	334	334	212	0	36.5269
let-7i	332	336	265	1.20482	20.1807
mir-3677	332	332	243	0	26.8072
mir-4750	332	332	244	0	26.506
mir-6499	332	332	262	0	21.0843
mir-6778	330	330	234	0	29.0909
mir-6732	330	330	225	0	31.8182
mir-6849	330	330	250	0	24.2424
mir-6885	330	330	249	0	24.5455
mir-6756	330	332	238	0.606061	27.8788
mir-7106	330	330	225	0	31.8182
mir-6826	330	331	250	0.30303	24.2424
mir-6744	330	329	208	0.30303	36.9697
mir-7110	330	332	232	0.606061	29.697
mir-6868	330	330	238	0	27.8788
mir-6819	330	330	238	0	27.8788
mir-6787	330	333	245	0.909091	25.7576
mir-6871	330	330	245	0	25.7576
mir-6803	330	329.5	241	0.151515	26.9697
mir-7114	330	330	224	0	32.1212
mir-6810	330	330	256	0	22.4242
mir-29a	328	344	255	4.87805	22.2561
mir-4761	328	328	220	0	32.9268
mir-155	328	328	263	0	19.8171
mir-6501	326	326	263	0	19.3252
mir-6828	326	326	229	0	29.7546
mir-6770	326	326	243	0	25.4601
mir-151a	326	317.5	286	2.60736	12.2699
mir-106a	326	371	360	13.8037	10.4294
mir-6895	326	326	229	0	29.7546
mir-6760	326	330	239	1.22699	26.6871
mir-6776	326	326	207	0	36.5031
mir-6820	326	326	200	0	38.6503
mir-6775	326	326	243	0	25.4601
mir-3620	326	308	239	5.52147	26.6871
mir-6758	326	326	234	0	28.2209
mir-6746	326	326	241	0	26.0736
mir-6735	326	326	250	0	23.3129
mir-6823	326	325	218	0.306748	33.1288
mir-6837	326	326	233	0	28.5276
mir-6832	326	326	236	0	27.6074
mir-6836	326	325	231	0.306748	29.1411
mir-6888	326	326	211	0	35.2761
mir-6738	326	326	254	0	22.0859
mir-6777	326	326	234	0	28.2209
mir-6769a	326	326	218	0	33.1288
mir-6864	326	326	243	0	25.4601
mir-6859	326	326	252	0	22.6994
mir-6749	326	326	234	0	28.2209
mir-6876	326	326	247	0	24.2331
mir-6827	326	326	234	0	28.2209
mir-6813	326	326	239	0	26.6871
mir-6850	326	328	277	0.613497	15.0307
mir-3606	324	324	237	0	26.8519
mir-4667	324	324	230	0	29.0123
mir-6841	322	322	228	0	29.1925
mir-6824	322	322	228	0	29.1925
mir-6839	322	322	235	0	27.0186
mir-6795	322	321	240	0.310559	25.4658
mir-6883	322	322	235	0	27.0186
mir-6894	322	322	239	0	25.7764
mir-6733	322	322	225	0	30.1242
mir-6869	322	322	285	0	11.4907
mir-6731	322	322	228	0	29.1925
mir-6851	322	322	235	0	27.0186
mir-6887	322	322	237	0	26.3975
mir-6818	322	322	238	0	26.087
mir-6780b	322	322	237	0	26.3975
mir-6742	322	322	225	0	30.1242
mir-6806	322	322	246	0	23.6025
mir-6505	322	322	232	0	27.9503
mir-6873	322	314	242	2.48447	24.8447
mir-6857	322	322	228	0	29.1925
mir-6774	322	322	239	0	25.7764
mir-6838	322	322	223	0	30.7453
mir-1228	320	319	224	0.3125	30
mir-6726	318	318	210	0	33.9623
mir-6753	318	319	293	0.314465	7.86164
mir-6780a	318	318	233	0	26.7296
mir-6874	318	318	244	0	23.2704
mir-6767	318	318	238	0	25.1572
mir-6734	318	318	244	0	23.2704
mir-6867	318	320	234	0.628931	26.4151
mir-6515	316	316	208	0	34.1772
mir-5583	316	316	177	0	43.9873
mir-1238	316	316	243	0	23.1013
mir-6790	316	316	287	0	9.17722
mir-6788	314	314	218	0	30.5732
mir-6762	314	314	240	0	23.5669
mir-3064	314	314	240	0	23.5669
mir-6870	314	316	192	0.636943	38.8535
mir-6878	314	314	231	0	26.4331
mir-6793	314	315	217	0.318471	30.8917
mir-6846	314	314	224	0	28.6624
mir-6809	314	314	222	0	29.2994
mir-6736	314	314	210	0	33.121
mir-6791	314	314	220	0	29.9363
mir-4685	314	311	240	0.955414	23.5669
mir-6854	314	314	231	0	26.4331
mir-6805	314	314	235	0	25.1592
mir-4749	312	311	216	0.320513	30.7692
mir-4743	312	314.5	227	0.801282	27.2436
mir-376b	312	281	338	9.9359	8.33333
mir-380	310	309	230	0.322581	25.8065
mir-6740	310	310	225	0	27.4194
mir-6866	310	310	232	0	25.1613
mir-6747	310	310	227	0	26.7742
mir-6889	310	310	220	0	29.0323
mir-6815	310	310	225	0	27.4194
mir-6773	310	310	234	0	24.5161
mir-6759	306	306	221	0	27.7778
mir-6748	306	306	216	0	29.4118
mir-6739	306	309	213	0.980392	30.3922
mir-6755	306	306	223	0	27.1242
mir-6506	304	304	245	0	19.4079
mir-1537	304	304	224	0	26.3158
mir-7113	302	302	207	0	31.457
mir-513a	302	309	241	2.31788	20.1987
mir-4639	300	300	222	0	26
mir-6833	298	295	208	1.00671	30.2013
mir-548ad	298	267.967	242	10.0783	18.7919
mir-548k	298	155.667	203	47.7629	31.8792
mir-6792	298	298	264	0	11.4094
mir-5692c	296	219	209	26.0135	29.3919
mir-4727	294	294	195	0	33.6735
mir-1268b	294	285	217	3.06122	26.1905
mir-4690	292	293	208	0.342466	28.7671
mir-4728	290	290	218	0	24.8276
mir-6834	290	290	187	0	35.5172
mir-6811	286	286	192	0	32.8671
mir-7111	286	287	198	0.34965	30.7692
mir-6831	286	286	203	0	29.021
mir-1236	282	282	195	0	30.8511
mir-378d	280	359.167	219	28.2738	21.7857
mir-1225	272	272	183	0	32.7206
mir-6821	272	272	185	0	31.9853
mir-7108	272	272	159	0	41.5441
mir-877	272	272	151	0	44.4853
mir-1226	268	268	194	0	27.6119
mir-1229	268	268	198	0	26.1194
mir-6807	268	271	187	1.1194	30.2239
mir-548g	266	320.979	310	20.6686	16.5414
mir-1227	264	263	107	0.378788	59.4697
mir-4632	264	264	186	0	29.5455
mir-548ah	264	422.583	331	60.0694	25.3788
mir-1224	264	265.5	135	0.568182	48.8636
mir-7152	264	264	165	0	37.5
mir-7160	264	264	161	0	39.0152
mir-7112	264	264	182	0	31.0606
mir-4722	264	264	186	0	29.5455
mir-4747	264	264	178	0	32.5758
mir-5581	264	264	178	0	32.5758
mir-6765	264	264	181	0	31.4394
mir-7153	264	264	156	0	40.9091
mir-7159	264	264	147	0	44.3182
mir-5582	260	260	176	0	32.3077
mir-4646	260	260	164	0	36.9231
mir-5580	260	260	171	0	34.2308
mir-7155	260	260	120	0	53.8462
mir-7161	260	260	188	0	27.6923
mir-5585	260	260	177	0	31.9231
mir-6514	260	260	173	0	33.4615
mir-548ar	260	309.738	127	19.1299	51.1538
mir-4536	258	258	158	0	38.7597
mir-7162	258	258	110	0	57.3643
mir-4668	258	258	186	0	27.907
mir-548at	256	250.167	167	2.27865	34.7656
mir-5579	256	256	162	0	36.7188
mir-548as	256	286.736	163	12.0061	36.3281
mir-5587	256	256	120	0	53.125
mir-4726	256	255	181	0.390625	29.2969
mir-7158	254	254	176	0	30.7087
mir-1289	252	252	250	0	0.793651
mir-7154	252	252	168	0	33.3333
mir-5589	252	252	163	0	35.3175
mir-7156	252	252	182	0	27.7778
mir-4742	252	252	178	0	29.3651
mir-7151	250	250	170	0	32
mir-5586	250	250	167	0	33.2
mir-6892	250	250	146	0	41.6
mir-3119	250	250	163	0	34.8
mir-548ag	244	241.45	230	1.04508	5.7377
mir-664b	244	244	175	0	28.2787
mir-1295b	240	240	150	0	37.5
mir-3118	240	240	236	0	1.66667
mir-5588	240	240	115	0	52.0833
mir-7157	240	240	167	0	30.4167
mir-5591	240	240	144	0	40
mir-5590	238	238	143	0	39.916
mir-6511b	238	245	175	2.94118	26.4706
mir-519a	232	233.988	344	0.857109	48.2759
mir-199b	230	221.5	356	3.69565	54.7826
mir-3116	226	226	175	0	22.5664
mir-5584	226	226	150	0	33.6283
mir-3926	226	226	159	0	29.646
mir-548am	222	356.108	352	60.4092	58.5586
mir-3155a	222	224	202	0.900901	9.00901
mir-3202	218	218	164	0	24.7706
mir-320b	216	349.333	201	61.7284	6.94444
mir-4322	210	210	183	0	12.8571
mir-8087	210	210	206	0	1.90476
mir-3914	210	210	165	0	21.4286
mir-6081	210	210	210	0	0
mir-3176	210	210	150	0	28.5714
mir-940	210	211	183	0.47619	12.8571
mir-935	210	215	206	2.38095	1.90476
mir-4530	210	210	132	0	37.1429
mir-3648	210	219	183	4.28571	12.8571
mir-1281	210	202	108	3.80952	48.5714
mir-2861	210	206	150	1.90476	28.5714
mir-4417	210	210	132	0	37.1429
mir-5095	210	212	183	0.952381	12.8571
mir-3181	210	211	150	0.47619	28.5714
mir-4321	210	210	183	0	12.8571
mir-5685	210	210	182	0	13.3333
mir-3665	210	206	144	1.90476	31.4286
mir-4651	210	210	172	0	18.0952
mir-3197	210	210	206	0	1.90476
mir-4472	208	214.667	157	3.20513	24.5192
mir-3164	206	206	193	0	6.31068
mir-1254	206	206	206	0	0
mir-326	206	206	170	0	17.4757
mir-943	206	206	181	0	12.1359
mir-4479	206	206	194	0	5.82524
mir-602	206	206	202	0	1.94175
mir-5700	206	206	191	0	7.28155
mir-3188	206	206	202	0	1.94175
mir-421	206	208	202	0.970874	1.94175
mir-646	206	206	148	0	28.1553
mir-663a	206	206	193	0	6.31068
mir-5694	206	206	181	0	12.1359
mir-7846	206	207	181	0.485437	12.1359
mir-3615	206	206	181	0	12.1359
mir-3610	206	206	168	0	18.4466
mir-4294	206	205	106	0.485437	48.5437
mir-6084	206	206	168	0	18.4466
mir-1181	206	207	179	0.485437	13.1068
mir-3159	206	206	194	0	5.82524
mir-3923	206	206	193	0	6.31068
mir-3621	206	206	170	0	17.4757
mir-4689	206	206	193	0	6.31068
mir-548u	206	189	202	8.25243	1.94175
mir-657	206	206	202	0	1.94175
mir-662	206	206	181	0	12.1359
mir-4254	206	208	204	0.970874	0.970874
mir-571	206	206	181	0	12.1359
mir-3143	206	206	206	0	0
mir-3185	206	206	202	0	1.94175
mir-4265	206	201	148	2.42718	28.1553
mir-3960	206	193	168	6.31068	18.4466
mir-4428	206	206	195	0	5.33981
mir-4688	206	206	193	0	6.31068
mir-4488	206	206	131	0	36.4078
mir-4792	206	206	131	0	36.4078
mir-4767	206	206	202	0	1.94175
mir-3937	206	206	202	0	1.94175
mir-4263	206	206	131	0	36.4078
mir-3196	206	203	133	1.45631	35.4369
mir-762	206	206	195	0	5.33981
mir-4515	206	206	193	0	6.31068
mir-422a	206	212.5	193	3.15534	6.31068
mir-7847	206	195	178	5.33981	13.5922
mir-4532	206	200.5	108	2.6699	47.5728
mir-8082	206	206	194	0	5.82524
mir-1257	206	206	181	0	12.1359
mir-6724	206	206	202	0	1.94175
mir-3174	206	206	202	0	1.94175
mir-4634	206	207	148	0.485437	28.1553
mir-6077	202	202	179	0	11.3861
mir-4519	202	202	132	0	34.6535
mir-3674	202	202	189	0	6.43564
mir-4262	202	197	106	2.47525	47.5248
mir-5194	202	202	191	0	5.44554
mir-4461	202	202	198	0	1.9802
mir-3656	202	185.5	104	8.16832	48.5149
mir-1202	202	202	177	0	12.3762
mir-6719	202	202	190	0	5.94059
mir-941	202	202	180	0	10.8911
mir-718	202	204	177	0.990099	12.3762
mir-4517	202	202	202	0	0
mir-4489	202	202	177	0	12.3762
mir-2278	202	202	191	0	5.44554
mir-6131	202	197	147	2.47525	27.2277
mir-3609	202	202	202	0	0
mir-5697	202	202	191	0	5.44554
mir-4721	202	202	191	0	5.44554
mir-4737	202	202	166	0	17.8218
mir-3135a	202	202	190	0	5.94059
mir-4298	202	201	190	0.49505	5.94059
mir-649	202	202	190	0	5.94059
mir-3182	202	200	104	0.990099	48.5149
mir-3689d	202	202.667	191	0.330033	5.44554
mir-611	202	202	200	0	0.990099
mir-6079	202	202	184	0	8.91089
mir-3135b	202	204	190	0.990099	5.94059
mir-4654	202	202	191	0	5.44554
mir-6083	202	202	164	0	18.8119
mir-8078	202	202	200	0	0.990099
mir-6070	202	202	148	0	26.7327
mir-4636	202	202	192	0	4.9505
mir-4302	202	206	132	1.9802	34.6535
mir-3939	202	202	190	0	5.94059
mir-3178	202	197	108	2.47525	46.5347
mir-4478	202	183.167	104	9.32343	48.5149
mir-1184	202	202	198	0	1.9802
mir-4293	202	200	104	0.990099	48.5149
mir-5091	202	202	200	0	0.990099
mir-3146	202	202	191	0	5.44554
mir-650	202	202	177	0	12.3762
mir-614	202	202	198	0	1.9802
mir-5739	202	202	162	0	19.802
mir-4315	202	202	130	0	35.6436
mir-8075	202	202	202	0	0
mir-4751	202	202	202	0	0
mir-6715a	202	202	177	0	12.3762
mir-944	202	202	190	0	5.94059
mir-617	202	202	189	0	6.43564
mir-4498	202	202	190	0	5.94059
mir-3935	202	202	190	0	5.94059
mir-3916	202	202	202	0	0
mir-4257	202	201	131	0.49505	35.1485
mir-4297	202	187.5	80	7.17822	60.396
mir-7850	202	202	177	0	12.3762
mir-6089	200	191	164	4.5	18
mir-4497	200	191	91	4.5	54.5
mir-3169	198	198	188	0	5.05051
mir-599	198	197	164	0.505051	17.1717
mir-3917	198	199	163	0.505051	17.6768
mir-5096	198	198	174	0	12.1212
mir-4504	198	198	188	0	5.05051
mir-572	198	198	164	0	17.1717
mir-1269a	198	198	186	0	6.06061
mir-658	198	198	198	0	0
mir-2392	198	198	158	0	20.202
mir-648	198	198	144	0	27.2727
mir-496	198	198	186	0	6.06061
mir-3141	198	200	144	1.0101	27.2727
mir-3938	198	198	187	0	5.55556
mir-518d	198	187	351	5.55556	77.2727
mir-573	198	198	198	0	0
mir-3661	198	198	186	0	6.06061
mir-4310	198	185.5	81	6.31313	59.0909
mir-5190	198	198	173	0	12.6263
mir-636	198	198	194	0	2.0202
mir-4274	198	198	129	0	34.8485
mir-4303	198	193	105	2.52525	46.9697
mir-1269b	198	201	188	1.51515	5.05051
mir-8089	198	198	198	0	0
mir-6069	198	198	174	0	12.1212
mir-4773	198	198	187	0	5.55556
mir-4512	198	198	185	0	6.56566
mir-548ac	198	185.833	200	6.14478	1.0101
mir-548l	198	201.208	180	1.62037	9.09091
mir-5703	198	198	126	0	36.3636
mir-4535	198	195	104	1.51515	47.4747
mir-586	198	198	187	0	5.55556
mir-4666b	198	199	194	0.505051	2.0202
mir-4259	198	198	185	0	6.56566
mir-5090	198	200	196	1.0101	1.0101
mir-6072	198	201	188	1.51515	5.05051
mir-563	198	198	142	0	28.2828
mir-4313	198	198	163	0	17.6768
mir-4469	198	198	185	0	6.56566
mir-548v	198	238.961	172	20.6872	13.1313
mir-1205	198	198	162	0	18.1818
mir-1273e	198	198	185	0	6.56566
mir-198	198	198	188	0	5.05051
mir-4327	198	197	144	0.505051	27.2727
mir-3943	198	198	194	0	2.0202
mir-4314	198	198	129	0	34.8485
mir-933	198	198	187	0	5.55556
mir-3936	198	198	185	0	6.56566
mir-551a	198	189	172	4.54545	13.1313
mir-4419b	198	197	127	0.505051	35.8586
mir-3132	198	198	198	0	0
mir-548an	198	195	159	1.51515	19.697
mir-3163	198	198	184	0	7.07071
mir-4252	198	198	144	0	27.2727
mir-5191	198	198	185	0	6.56566
mir-760	198	198	164	0	17.1717
mir-4492	198	167	101	15.6566	48.9899
mir-4320	198	198	126	0	36.3636
mir-4435	198	198	187	0	5.55556
mir-4291	198	190.333	80	3.87205	59.596
mir-4522	198	200	173	1.0101	12.6263
mir-1324	198	198	198	0	0
mir-4418	198	197	130	0.505051	34.3434
mir-4440	198	198	188	0	5.05051
mir-4280	198	199	173	0.505051	12.6263
mir-7855	196	196	183	0	6.63265
mir-4669	196	196	149	0	23.9796
mir-4508	196	215	108	9.69388	44.898
mir-548i	196	261.99	194	33.6686	1.02041
mir-587	194	194	172	0	11.3402
mir-4255	194	192	102	1.03093	47.4227
mir-3147	194	194	194	0	0
mir-4644	194	194	192	0	1.03093
mir-4656	194	195	192	0.515464	1.03093
mir-4309	194	194	123	0	36.5979
mir-4256	194	194	125	0	35.567
mir-1293	194	194	185	0	4.63918
mir-4495	194	194	169	0	12.8866
mir-3179	194	194	181	0	6.70103
mir-1294	194	194	183	0	5.6701
mir-661	194	194	194	0	0
mir-4533	194	194	181	0	6.70103
mir-3920	194	194	183	0	5.6701
mir-603	194	195	183	0.515464	5.6701
mir-4270	194	194	159	0	18.0412
mir-764	194	195	181	0.515464	6.70103
mir-634	194	194	184	0	5.15464
mir-5186	194	194	169	0	12.8866
mir-548c	194	304.5	144	56.9588	25.7732
mir-4258	194	191	106	1.54639	45.3608
mir-3689f	194	186.333	181	3.95189	6.70103
mir-890	194	194	171	0	11.8557
mir-4277	194	197.5	172	1.80412	11.3402
mir-4785	194	194	172	0	11.3402
mir-3687	194	194	174	0	10.3093
mir-4663	194	194	194	0	0
mir-429	194	193	181	0.515464	6.70103
mir-5192	194	194	181	0	6.70103
mir-4253	194	198.5	123	2.31959	36.5979
mir-8060	194	194	194	0	0
mir-3974	194	194	190	0	2.06186
mir-4261	194	193	76	0.515464	60.8247
mir-6127	194	192	140	1.03093	27.8351
mir-4311	194	194	127	0	34.5361
mir-4276	194	189	106	2.57732	45.3608
mir-5696	194	194	183	0	5.6701
mir-375	194	194	163	0	15.9794
mir-8072	194	197	161	1.54639	17.0103
mir-4429	194	170.5	159	12.1134	18.0412
mir-4642	194	194	181	0	6.70103
mir-3175	194	194	181	0	6.70103
mir-4449	194	195	181	0.515464	6.70103
mir-600	194	194	192	0	1.03093
mir-5707	194	194	182	0	6.18557
mir-4267	194	190	81	2.06186	58.2474
mir-622	194	199	172	2.57732	11.3402
mir-3115	194	194	160	0	17.5258
mir-4299	194	194	124	0	36.0825
mir-4637	194	194	163	0	15.9794
mir-3666	194	194	169	0	12.8866
mir-3138	194	194	194	0	0
mir-4319	194	184.5	104	4.89691	46.3918
mir-3671	194	194	181	0	6.70103
mir-1273f	194	188	142	3.09278	26.8041
mir-4466	194	192	125	1.03093	35.567
mir-8085	194	194	170	0	12.3711
mir-7641	194	194	140	0	27.8351
mir-613	194	194	159	0	18.0412
mir-4288	194	181	106	6.70103	45.3608
mir-8079	194	194	170	0	12.3711
mir-548z	194	210.903	121	8.71266	37.6289
mir-298	194	195	194	0.515464	0
mir-4734	194	194	183	0	5.6701
mir-4511	194	194	181	0	6.70103
mir-4672	194	194	169	0	12.8866
mir-8080	194	194	190	0	2.06186
mir-8073	194	194	181	0	6.70103
mir-6130	194	194	144	0	25.7732
mir-3183	194	194	181	0	6.70103
mir-4674	194	194	169	0	12.8866
mir-378h	194	224.4	206	15.6701	6.18557
mir-5572	194	195	170	0.515464	12.3711
mir-3168	194	190.5	104	1.80412	46.3918
mir-8066	194	194	171	0	11.8557
mir-3972	194	194	181	0	6.70103
mir-4528	194	194	184	0	5.15464
mir-6165	194	192	142	1.03093	26.8041
mir-1208	194	194	160	0	17.5258
mir-4316	194	190	104	2.06186	46.3918
mir-4452	194	194	172	0	11.3402
mir-610	194	194	159	0	18.0412
mir-4477b	194	193	185	0.515464	4.63918
mir-4444	194	194	123	0	36.5979
mir-4470	194	194	171	0	11.8557
mir-570	194	373	189	92.268	2.57732
mir-8055	194	194	190	0	2.06186
mir-1267	194	194	169	0	12.8866
mir-665	194	194	160	0	17.5258
mir-637	194	194	194	0	0
mir-4450	194	194	183	0	5.6701
mir-300	194	197	184	1.54639	5.15464
mir-1256	194	194	181	0	6.70103
mir-4330	194	194	140	0	27.8351
mir-632	194	194	142	0	26.8041
mir-4465	194	194	181	0	6.70103
mir-4422	194	194	169	0	12.8866
mir-378i	194	200.167	231	3.17869	19.0722
mir-3911	194	197	181	1.54639	6.70103
mir-4419a	194	182	102	6.18557	47.4227
mir-3167	194	194	183	0	5.6701
mir-1231	194	194	161	0	17.0103
mir-3907	194	194	183	0	5.6701
mir-8068	194	194	183	0	5.6701
mir-4463	194	188	104	3.09278	46.3918
mir-6863	194	194	188	0	3.09278
mir-4748	194	194	169	0	12.8866
mir-3689b	194	180	0	7.21649	100
mir-4289	194	188	142	3.09278	26.8041
mir-2110	194	194	184	0	5.15464
mir-4290	194	195	141	0.515464	27.3196
mir-4502	192	192	147	0	23.4375
mir-6087	192	184	117	4.16667	39.0625
mir-7845	192	201	176	4.6875	8.33333
mir-548ae	192	174.067	186	9.34028	3.125
mir-365a	192	348	190	81.25	1.04167
mir-934	190	190	181	0	4.73684
mir-5684	190	190	157	0	17.3684
mir-770	190	190	186	0	2.10526
mir-6078	190	190	138	0	27.3684
mir-4681	190	190	179	0	5.78947
mir-4260	190	187	140	1.57895	26.3158
mir-759	190	190	180	0	5.26316
mir-4771	190	190	169	0	11.0526
mir-938	190	190	179	0	5.78947
mir-5047	190	190	165	0	13.1579
mir-6126	190	190	123	0	35.2632
mir-6080	190	190	137	0	27.8947
mir-1179	190	190	168	0	11.5789
mir-631	190	190	168	0	11.5789
mir-4430	190	189	126	0.526316	33.6842
mir-2909	190	190	168	0	11.5789
mir-8053	190	190	190	0	0
mir-1276	190	190	158	0	16.8421
mir-378c	190	205.5	214	8.15789	12.6316
mir-4295	190	189	125	0.526316	34.2105
mir-133b	190	125.333	182	34.0351	4.21053
mir-581	190	190	167	0	12.1053
mir-8059	190	190	179	0	5.78947
mir-4754	190	190	186	0	2.10526
mir-575	190	190	138	0	27.3684
mir-4730	190	190	186	0	2.10526
mir-8056	190	190	158	0	16.8421
mir-4292	190	189	121	0.526316	36.3158
mir-3978	190	190	190	0	0
mir-2117	190	190	168	0	11.5789
mir-346	190	192	186	1.05263	2.10526
mir-6082	190	190	138	0	27.3684
mir-448	190	190	178	0	6.31579
mir-577	190	190	168	0	11.5789
mir-1323	190	190	179	0	5.78947
mir-6132	190	190	140	0	26.3158
mir-3690	190	190	188	0	1.05263
mir-8077	190	190	181	0	4.73684
mir-3650	190	190	137	0	27.8947
mir-8062	190	190	168	0	11.5789
mir-4305	190	190	125	0	34.2105
mir-548n	190	181.873	148	4.27757	22.1053
mir-4325	190	190	123	0	35.2632
mir-4266	190	179	79	5.78947	58.4211
mir-4278	190	190	125	0	34.2105
mir-500a	190	255.5	147	34.4737	22.6316
mir-3198	190	190	179	0	5.78947
mir-4531	190	190	85	0	55.2632
mir-6723	190	190	179	0	5.78947
mir-8057	190	190	165	0	13.1579
mir-6124	190	191	156	0.526316	17.8947
mir-1305	190	190	179	0	5.78947
mir-596	190	190	167	0	12.1053
mir-5691	190	191	181	0.526316	4.73684
mir-4269	190	189	167	0.526316	12.1053
mir-8064	190	191	157	0.526316	17.3684
mir-3195	190	187	99	1.57895	47.8947
mir-6721	190	190	188	0	1.05263
mir-802	190	190	186	0	2.10526
mir-3137	190	190	190	0	0
mir-4788	190	190	179	0	5.78947
mir-4326	190	190	157	0	17.3684
mir-1258	190	190	168	0	11.5789
mir-4279	190	178	83	6.31579	56.3158
mir-7848	190	190	186	0	2.10526
mir-583	190	190	165	0	13.1579
mir-137	190	190	188	0	1.05263
mir-601	190	190	180	0	5.26316
mir-4744	190	190	188	0	1.05263
mir-7849	190	190	177	0	6.84211
mir-1246	190	195	138	2.63158	27.3684
mir-4682	190	190	186	0	2.10526
mir-595	190	190	167	0	12.1053
mir-3941	190	190	180	0	5.26316
mir-4306	190	178	94	6.31579	50.5263
mir-8074	190	190	190	0	0
mir-4698	190	190	186	0	2.10526
mir-8052	190	190	181	0	4.73684
mir-6075	190	190	168	0	11.5789
mir-1182	190	190	188	0	1.05263
mir-562	190	190	157	0	17.3684
mir-892b	190	195	179	2.63158	5.78947
mir-6860	190	190	175	0	7.89474
mir-4686	190	190	188	0	1.05263
mir-4719	190	190	181	0	4.73684
mir-147a	190	190	157	0	17.3684
mir-609	190	190	158	0	16.8421
mir-3918	190	190	167	0	12.1053
mir-1273d	190	195	190	2.63158	0
mir-1297	190	166	102	12.6316	46.3158
mir-4675	190	190	181	0	4.73684
mir-4296	190	189	102	0.526316	46.3158
mir-1253	190	190	165	0	13.1579
mir-564	190	190	137	0	27.8947
mir-604	190	190	140	0	26.3158
mir-4780	190	190	181	0	4.73684
mir-3975	190	190	160	0	15.7895
mir-1193	190	190	186	0	2.10526
mir-641	190	191	190	0.526316	0
mir-4268	190	193	168	1.57895	11.5789
mir-548ai	190	12.5	174	93.4211	8.42105
mir-5093	190	191	186	0.526316	2.10526
mir-647	190	196	170	3.15789	10.5263
mir-4784	190	190	158	0	16.8421
mir-4421	190	190	178	0	6.31579
mir-5682	190	190	175	0	7.89474
mir-548y	190	186	176	2.10526	7.36842
mir-4523	190	190	167	0	12.1053
mir-6134	190	190	140	0	26.3158
mir-2113	190	190	168	0	11.5789
mir-6074	190	193	157	1.57895	17.3684
mir-4683	190	190	188	0	1.05263
mir-4281	190	190	122	0	35.7895
mir-4323	190	184	121	3.15789	36.3158
mir-23c	190	202	179	6.31579	5.78947
mir-4525	190	190	172	0	9.47368
mir-1206	190	190	168	0	11.5789
mir-8071	190	191	157	0.526316	17.3684
mir-3154	190	190	179	0	5.78947
mir-8083	190	190	167	0	12.1053
mir-3155b	188	183	78	2.65957	58.5106
mir-522	188	183	233	2.65957	23.9362
mir-4459	188	193	176	2.65957	6.38298
mir-1283	186	201	175	8.06452	5.91398
mir-1290	186	181	136	2.68817	26.8817
mir-3134	186	186	184	0	1.07527
mir-4752	186	186	175	0	5.91398
mir-548m	186	184	158	1.07527	15.0538
mir-588	186	186	166	0	10.7527
mir-4476	186	186	171	0	8.06452
mir-4272	186	186	121	0	34.9462
mir-635	186	186	182	0	2.15054
mir-711	186	186	178	0	4.30108
mir-566	186	186	138	0	25.8065
mir-892a	186	194	166	4.30108	10.7527
mir-3139	186	186	184	0	1.07527
mir-548ak	186	134.81	184	27.5218	1.07527
mir-544a	186	186	178	0	4.30108
mir-4318	186	181	100	2.68817	46.2366
mir-492	186	186	184	0	1.07527
mir-3660	186	186	163	0	12.3656
mir-5695	186	186	176	0	5.37634
mir-5704	186	186	177	0	4.83871
mir-8061	186	186	164	0	11.828
mir-4271	186	186	135	0	27.4194
mir-4307	186	182	135	2.15054	27.4194
mir-592	186	186	175	0	5.91398
mir-4329	186	186	138	0	25.8065
mir-4286	186	183	104	1.6129	44.086
mir-4759	186	186	165	0	11.2903
mir-548ax	186	159.5	190	14.2473	2.15054
mir-3612	186	186	175	0	5.91398
mir-4487	186	183	136	1.6129	26.8817
mir-4304	186	181.5	100	2.41935	46.2366
mir-4273	186	185	124	0.537634	33.3333
mir-7854	186	186	160	0	13.9785
mir-548q	186	183	202	1.6129	8.60215
mir-5680	186	186	177	0	4.83871
mir-1303	186	194	178	4.30108	4.30108
mir-568	186	186	155	0	16.6667
mir-4284	186	186	125	0	32.7957
mir-4705	186	186	171	0	8.06452
mir-4427	186	186	159	0	14.5161
mir-1278	186	186	176	0	5.37634
mir-4494	186	186	177	0	4.83871
mir-4460	186	186	175	0	5.91398
mir-520e	186	178	158	4.30108	15.0538
mir-4251	186	184	97	1.07527	47.8495
mir-3123	186	183	104	1.6129	44.086
mir-6717	186	186	175	0	5.91398
mir-4658	186	183	184	1.6129	1.07527
mir-638	186	186	186	0	0
mir-4775	186	186	175	0	5.91398
mir-5705	186	186	184	0	1.07527
mir-6129	186	179	141	3.76344	24.1935
mir-618	186	186	182	0	2.15054
mir-1203	186	186	165	0	11.2903
mir-4477a	186	187	86	0.537634	53.7634
mir-184	186	186	175	0	5.91398
mir-5702	186	186	178	0	4.30108
mir-761	186	188	175	1.07527	5.91398
mir-5681b	186	160	175	13.9785	5.91398
mir-623	186	186	182	0	2.15054
mir-4438	186	186	163	0	12.3656
mir-8076	186	186	186	0	0
mir-516a	186	189	299	1.6129	60.7527
mir-4779	186	186	176	0	5.37634
mir-4300	186	186	123	0	33.871
mir-5681a	186	212	106	13.9785	43.0108
mir-4506	186	186	155	0	16.6667
mir-3976	186	186	186	0	0
mir-3659	186	186	164	0	11.828
mir-4527	186	186	175	0	5.91398
mir-1183	186	186	186	0	0
mir-1273a	186	189	168	1.6129	9.67742
mir-7853	186	186	167	0	10.2151
mir-378f	186	168.917	147	9.18459	20.9677
mir-302e	186	174.333	99	6.2724	46.7742
mir-1275	186	183	101	1.6129	45.6989
mir-147b	186	186	174	0	6.45161
mir-1262	186	186	174	0	6.45161
mir-6745	186	186	160	0	13.9785
mir-5188	186	186	184	0	1.07527
mir-1286	186	186	164	0	11.828
mir-8067	186	186	176	0	5.37634
mir-6073	186	186	155	0	16.6667
mir-4509	186	186	177	0	4.83871
mir-5092	186	186	178	0	4.30108
mir-1321	186	184	125	1.07527	32.7957
mir-4467	186	187	175	0.537634	5.91398
mir-5690	186	186	164	0	11.828
mir-3170	186	186	175	0	5.91398
mir-1282	186	186	155	0	16.6667
mir-3149	186	186	184	0	1.07527
mir-4480	186	186	165	0	11.2903
mir-4706	186	186	186	0	0
mir-3909	186	186	175	0	5.91398
mir-4660	186	189	184	1.6129	1.07527
mir-4451	184	179	70	2.71739	61.9565
mir-4505	184	183	115	0.543478	37.5
mir-1234	184	185	138	0.543478	25
mir-4679	184	184	163	0	11.413
mir-4442	184	183	74	0.543478	59.7826
mir-6071	184	184	130	0	29.3478
mir-5787	184	174	150	5.43478	18.4783
mir-3199	184	184	172	0	6.52174
mir-4420	184	184	138	0	25
mir-7856	184	184	149	0	19.0217
mir-626	182	183	137	0.549451	24.7253
mir-644a	182	182	133	0	26.9231
mir-4282	182	181	117	0.549451	35.7143
mir-630	182	182	171	0	6.04396
mir-8086	182	182	171	0	6.04396
mir-523	182	182	178	0	2.1978
mir-4521	182	182	172	0	5.49451
mir-3122	182	182	171	0	6.04396
mir-1243	182	182	172	0	5.49451
mir-645	182	182	134	0	26.3736
mir-297	182	182	162	0	10.989
mir-320c	182	161	106	11.5385	41.7582
mir-567	182	182	180	0	1.0989
mir-6085	182	184	134	1.0989	26.3736
mir-5701	182	182	137	0	24.7253
mir-5706	182	182	166	0	8.79121
mir-4534	182	177	100	2.74725	45.0549
mir-1273c	182	182	172	0	5.49451
mir-4425	182	183.25	172	0.686813	5.49451
mir-4518	182	182	182	0	0
mir-2053	182	182	180	0	1.0989
mir-7851	182	182	171	0	6.04396
mir-4503	182	182	172	0	5.49451
mir-378j	182	183.667	137	0.915751	24.7253
mir-640	182	182	162	0	10.989
mir-8054	182	182	160	0	12.0879
mir-206	182	182	173	0	4.94505
mir-3611	182	182	161	0	11.5385
mir-8081	182	182	180	0	1.0989
mir-4500	182	147.667	98	18.8645	46.1538
mir-8070	182	182	171	0	6.04396
mir-3662	182	182	182	0	0
mir-607	182	182	163	0	10.4396
mir-4710	182	177	122	2.74725	32.967
mir-5692a	182	182	173	0	4.94505
mir-4283	182	178	98	2.1978	46.1538
mir-5698	182	182	173	0	4.94505
mir-5693	182	182	172	0	5.49451
mir-3171	182	182	182	0	0
mir-4426	182	181	99	0.549451	45.6044
mir-4434	182	182	123	0	32.4176
mir-1913	182	182	171	0	6.04396
mir-5688	182	182	173	0	4.94505
mir-8065	182	182	182	0	0
mir-548al	182	186.5	173	2.47253	4.94505
mir-1912	182	182	171	0	6.04396
mir-1972	182	172	165	5.49451	9.34066
mir-8088	182	182	162	0	10.989
mir-190b	182	182	160	0	12.0879
mir-3915	182	182	171	0	6.04396
mir-553	182	182	162	0	10.989
mir-498	182	182	180	0	1.0989
mir-8084	182	182	180	0	1.0989
mir-449a	182	181	162	0.549451	10.989
mir-1200	182	182	172	0	5.49451
mir-1270	182	182	178	0	2.1978
mir-4475	182	182	154	0	15.3846
mir-3618	182	182	173	0	4.94505
mir-4510	182	186	175	2.1978	3.84615
mir-7150	182	178	121	2.1978	33.5165
mir-4473	182	182	172	0	5.49451
mir-643	182	182	174	0	4.3956
mir-639	182	183	178	0.549451	2.1978
mir-6125	182	182	151	0	17.033
mir-518e	182	182	176	0	3.2967
mir-3910	182	182	153	0	15.9341
mir-4455	182	176	97	3.2967	46.7033
mir-4486	182	174	98	4.3956	46.1538
mir-4739	182	182	182	0	0
mir-663b	182	182	169	0	7.14286
mir-4456	182	180	99	1.0989	45.6044
mir-5193	182	182	173	0	4.94505
mir-765	182	182	163	0	10.4396
mir-4447	182	163	107	10.4396	41.2088
mir-936	182	182	172	0	5.49451
mir-924	182	182	151	0	17.033
mir-5708	182	193	159	6.04396	12.6374
mir-3670	180	180	146	0	18.8889
mir-1322	180	212	104	17.7778	42.2222
mir-922	180	180	144	0	20
mir-3166	178	178	176	0	1.1236
mir-3646	178	178	167	0	6.17978
mir-3908	178	178	169	0	5.05618
mir-558	178	178	134	0	24.7191
mir-217	178	178	174	0	2.24719
mir-612	178	178	178	0	0
mir-4264	178	175	98	1.68539	44.9438
mir-4448	178	178	149	0	16.2921
mir-544b	178	178	169	0	5.05618
mir-151b	178	188.833	126	6.08614	29.2135
mir-606	178	178	158	0	11.236
mir-4453	178	179	150	0.561798	15.7303
mir-4729	178	178	168	0	5.61798
mir-519c	178	157.5	165	11.5169	7.30337
mir-4471	178	178	169	0	5.05618
mir-3683	178	178	169	0	5.05618
mir-4483	178	176	101	1.1236	43.2584
mir-8069	178	178	174	0	2.24719
mir-5087	178	179	176	0.561798	1.1236
mir-5683	178	178	178	0	0
mir-3161	178	178	176	0	1.1236
mir-517c	178	334	346	87.6404	94.382
mir-4765	178	178	170	0	4.49438
mir-521	178	178	169	0	5.05618
mir-4647	178	179	176	0.561798	1.1236
mir-5094	178	178	167	0	6.17978
mir-554	178	178	158	0	11.236
mir-5689	178	178	169	0	5.05618
mir-3125	178	179	149	0.561798	16.2921
mir-3685	178	178	169	0	5.05618
mir-3165	178	178	169	0	5.05618
mir-4308	178	178	119	0	33.1461
mir-4741	178	179	174	0.561798	2.24719
mir-4526	178	178	167	0	6.17978
mir-4312	178	178	131	0	26.4045
mir-1291	178	178	178	0	0
mir-4803	178	178	158	0	11.236
mir-1284	178	178	170	0	4.49438
mir-3921	178	178	174	0	2.24719
mir-1197	178	178	158	0	11.236
mir-3131	178	178	176	0	1.1236
mir-4301	178	178	149	0	16.2921
mir-4794	178	178	169	0	5.05618
mir-920	178	178	149	0	16.2921
mir-9500	176	180	131	2.27273	25.5682
mir-378e	176	124.667	106	29.1667	39.7727
mir-3658	176	176	164	0	6.81818
mir-7515	176	171	111	2.84091	36.9318
mir-5100	174	174	165	0	5.17241
mir-1261	174	174	131	0	24.7126
mir-4431	174	174	163	0	6.32184
mir-3672	174	174	172	0	1.14943
mir-4696	174	174	165	0	5.17241
mir-1260b	174	174.5	136	0.287356	21.8391
mir-4514	174	173	116	0.574713	33.3333
mir-1245a	174	170	139	2.29885	20.1149
mir-6718	174	174	154	0	11.4943
mir-4324	174	166	148	4.5977	14.9425
mir-608	174	174	174	0	0
mir-466	174	174	172	0	1.14943
mir-6133	174	175	131	0.574713	24.7126
mir-3651	174	174	154	0	11.4943
mir-569	174	174	154	0	11.4943
mir-621	174	174	153	0	12.069
mir-4662b	174	163.5	166	6.03448	4.5977
mir-8063	174	174	165	0	5.17241
mir-3684	174	174	155	0	10.9195
mir-3142	174	174	165	0	5.17241
mir-548s	174	186	183	6.89655	5.17241
mir-518b	174	202	163	16.092	6.32184
mir-3686	174	174	165	0	5.17241
mir-8058	174	175	170	0.574713	2.29885
mir-549a	174	3	154	98.2759	11.4943
mir-578	174	174	154	0	11.4943
mir-325	174	174	170	0	2.29885
mir-1263	174	174	165	0	5.17241
mir-557	174	175	170	0.574713	2.29885
mir-4635	174	174	155	0	10.9195
mir-4436a	174	174	155	0	10.9195
mir-384	174	174	147	0	15.5172
mir-1272	174	174	174	0	0
mir-451a	174	174	165	0	5.17241
mir-891b	174	181	165	4.02299	5.17241
mir-1260a	174	172.5	117	0.862069	32.7586
mir-4458	174	174	131	0	24.7126
mir-1264	174	174	172	0	1.14943
mir-378b	174	109.5	127	37.069	27.0115
mir-4424	174	174	164	0	5.74713
mir-3133	174	174	166	0	4.5977
mir-4457	174	174	160	0	8.04598
mir-3668	174	174	156	0	10.3448
mir-4513	174	174	164	0	5.74713
mir-4643	174	174	167	0	4.02299
mir-507	170	170	151	0	11.1765
mir-555	170	171	151	0.588235	11.1765
mir-548au	170	328.813	145	93.4195	14.7059
mir-591	170	170	143	0	15.8824
mir-3924	170	170	161	0	5.29412
mir-451b	170	173	163	1.76471	4.11765
mir-1265	170	170	161	0	5.29412
mir-4678	170	170	161	0	5.29412
mir-3148	170	170	161	0	5.29412
mir-484	170	170	160	0	5.88235
mir-3919	170	170	151	0	11.1765
mir-6090	170	155	74	8.82353	56.4706
mir-4443	170	170	96	0	43.5294
mir-4439	170	170	160	0	5.88235
mir-4285	170	175	128	2.94118	24.7059
mir-3657	170	170	153	0	10
mir-4287	170	166	129	2.35294	24.1176
mir-4464	170	170	151	0	11.1765
mir-7844	170	170	160	0	5.88235
mir-1279	170	168	95	1.17647	44.1176
mir-1295a	170	170	151	0	11.1765
mir-5687	170	170	162	0	4.70588
mir-3128	170	170	168	0	1.17647
mir-1204	170	170	153	0	10
mir-4692	170	170	160	0	5.88235
mir-548w	168	162.5	163	3.27381	2.97619
mir-6128	166	165	127	0.60241	23.494
mir-4317	166	156	97	6.0241	41.5663
mir-620	166	166	141	0	15.0602
mir-4490	166	166	158	0	4.81928
mir-7973	166	166	99	0	40.3614
mir-302f	166	154.167	96	7.12851	42.1687
mir-4328	166	152	92	8.43373	44.5783
mir-3945	166	166	164	0	1.20482
mir-1587	166	144.5	128	12.9518	22.8916
mir-1248	166	166	166	0	0
mir-4791	166	166	114	0	31.3253
mir-1244	166	166	166	0	0
mir-633	166	166	164	0	1.20482
mir-4275	166	166	94	0	43.3735
mir-548aw	166	166	140	0	15.6627
mir-543	166	166	157	0	5.42169
mir-4454	164	155.5	135	5.18293	17.6829
mir-3977	164	164	162	0	1.21951
mir-559	162	162	146	0	9.87654
mir-3649	162	162	72	0	55.5556
mir-3973	162	162	108	0	33.3333
mir-3153	162	163	160	0.617284	1.23457
mir-1255a	162	158.667	160	2.05761	1.23457
mir-4770	158	158	57	0	63.9241
mir-4507	158	139	74	12.0253	53.1646
mir-4516	158	156	73	1.26582	53.7975
mir-2052	154	154	122	0	20.7792
mir-320e	154	122	63	20.7792	59.0909
mir-4468	154	154	58	0	62.3377
mir-4673	154	154	141	0	8.44156
mir-4441	154	162	43	5.19481	72.0779
mir-548aq	154	188.407	172	22.3423	11.6883
mir-4641	154	154	102	0	33.7662
mir-548ab	154	120.333	182	21.8615	18.1818
mir-4493	154	154	83	0	46.1039
mir-6086	150	150	117	0	22
mir-378g	150	109	111	27.3333	26
mir-921	146	146	146	0	0
mir-520c	142	144.881	343	2.02884	141.549
mir-4801	142	142	88	0	38.0282
mir-4539	140	139	63	0.714286	55
mir-7974	140	140	72	0	48.5714
mir-1539	140	140	55	0	60.7143
mir-4496	140	140	63	0	55
mir-1470	140	140	113	0	19.2857
mir-6088	140	141	102	0.714286	27.1429
mir-107	138	169.5	170	22.8261	23.1884
mir-4462	138	138	90	0	34.7826
mir-7703	136	136	64	0	52.9412
mir-4537	136	140.833	124	3.55392	8.82353
mir-1469	136	136	125	0	8.08824
mir-6843	136	137	53	0.735294	61.0294
mir-1825	136	139.5	32	2.57353	76.4706
mir-6844	136	136	53	0	61.0294
mir-320a	134	103.5	132	22.7612	1.49254
mir-4491	134	134	71	0	47.0149
mir-7852	134	134	82	0	38.806
mir-4648	132	132	96	0	27.2727
mir-7704	132	132	84	0	36.3636
mir-4736	132	132	84	0	36.3636
mir-320d	130	104.667	50	19.4872	61.5385
mir-1538	128	128	62	0	51.5625
mir-4484	128	128	46	0	64.0625
mir-1299	128	128	57	0	55.4688
mir-7975	128	138.5	32	8.20312	75
mir-6076	128	128	106	0	17.1875
mir-6068	128	128	103	0	19.5312
mir-4432	128	128	46	0	64.0625
mir-4718	128	128	103	0	19.5312
mir-3193	124	124	113	0	8.87097
mir-3655	124	124	99	0	20.1613
mir-4501	124	124	101	0	18.5484
mir-7706	124	124	62	0	50
mir-3929	124	129	58	4.03226	53.2258
mir-3714	124	124	113	0	8.87097
mir-7702	124	124	113	0	8.87097
mir-1976	124	124	44	0	64.5161
mir-3652	124	123	68	0.806452	45.1613
mir-4499	120	118	53	1.66667	55.8333
mir-4540	120	120	46	0	61.6667
mir-3654	120	120	36	0	70
mir-103b	120	120	116	0	3.33333
mir-1973	120	120	37	0	69.1667
mir-7976	120	120	78	0	35
mir-526a	120	209.443	4	74.5357	96.6667
mir-1827	120	112	30	6.66667	75
mir-4437	120	121	45	0.833333	62.5
mir-8485	120	76	45	36.6667	62.5
mir-3713	118	118	89	0	24.5763
mir-2054	118	118	116	0	1.69492
mir-7705	118	118	116	0	1.69492
mir-548ba	116	229.649	114	97.9732	1.72414
mir-7978	116	116	96	0	17.2414
mir-4538	116	124	115	6.89655	0.862069
mir-1471	116	116	107	0	7.75862
mir-7977	114	111	65	2.63158	42.9825
mir-4657	112	112	110	0	1.78571
mir-3201	110	109	50	0.909091	54.5455
mir-4481	108	105	50	2.77778	53.7037
mir-1268a	96	98	74	2.08333	22.9167
mir-548ap	92	335.917	271	265.127	194.565
mir-5692b	84	161	131	91.6667	55.9524
mir-548av	80	263.526	108	229.408	35
mir-548aa	78	52.3333	101	32.906	29.4872
mir-520b	70	167.398	0	139.139	100
mir-527	66	233.75	155	254.167	134.848
mir-520h	54	96	353	77.7778	553.704
mir-3689a	0	373.467	0	n.a.	n.a.
mir-664	0	342	0	n.a.	n.a.
mir-549	0	171	0	n.a.	n.a.
mir-517b	0	164	139	n.a.	n.a.
mir-3689e	0	13	212	n.a.	n.a.
mir-517	0	5	0	n.a.	n.a.

## Sheet: SRR029124 (HeLa)
mir-name	identified by unitas	identified by Chimira
mir-21	201957	202598
mir-24	68760	68401
let-7i	57399	76879
let-7f	43419.3	42725
let-7a	37976.4	31470
mir-98	33754.3	1947
let-7g	32101.3	12030
let-7b	30645.3	30883
mir-27a	28155.5	28836
mir-16	22152	22181
mir-17	20744.5	20731
mir-26a	15575.3	15496
mir-191	14583	14619
mir-106b	12892	12937
mir-27b	12649.5	12208
mir-22	12633	12660
mir-20a	11931.5	12088
mir-19b	10960.5	11024
mir-92a	10462.3	10503
mir-30a	10113.5	10386
mir-103a	9700	9658
mir-130a	9598	9635
mir-125b	9534	9565
mir-26b	9524.67	9722
mir-29a	8577	8743
mir-186	7805	7853
mir-23a	7715	7716
mir-100	7658	7512
mir-143	7405	7422
mir-99a	6731	6912
mir-29b	6520.67	6534
let-7d	6461	6421
let-7c	6406	39037
mir-93	6191	6197
mir-30c	5706	5793
mir-101	4954	4959
mir-423	4927	4951
mir-15a	4908	4913
mir-19a	4900.5	4911
mir-193b	4826	4844
mir-33a	4237	4233
mir-151a	4177	4179
mir-23b	4106.5	4199
mir-148b	3828.5	3843
mir-320b	3792.67	282
mir-30d	3370	3379
mir-181a	3176	3190
mir-320a	3032.33	4649
mir-18a	2801	2802
mir-15b	2651	2664
mir-107	2651	2755
mir-196a	2572	2609
mir-222	2525	2546
mir-125a	2520	2532
mir-378a	2421.32	2330
mir-224	2343	2350
mir-301a	2249	2257
mir-1260a	2227.5	157
mir-452	2111	2120
mir-28	2032.33	2040
mir-130b	2017	2026
mir-92b	1999.67	2043
mir-30e	1870.5	1686
mir-25	1842	1841
mir-30b	1753	1703
mir-424	1735	1731
mir-99b	1670	1675
mir-374a	1653	1658
mir-145	1615	1631
mir-454	1611	1617
mir-484	1578	1588
mir-425	1508	1528
mir-365b	1473	2865
mir-221	1470	1472
let-7e	1442.55	6296
mir-324	1435	1447
mir-365a	1409	27
mir-96	1350	1355
mir-582	1325	1319
mir-34a	1248	1253
mir-31	1230	1234
mir-590	1080	1086
mir-140	1050	1058
mir-361	1019	1023
mir-374b	999	12
mir-193a	934	938
mir-4286	865	832
mir-551b	862	861
mir-10a	832	822
mir-4521	798	810
mir-331	795	797
mir-29c	767.333	601
mir-4454	738.5	981
mir-345	735	742
mir-1307	732	734
mir-4284	730	2249
mir-152	695.5	697
mir-138	676	687
mir-339	667	670
mir-182	625	630
mir-32	603	604
mir-744	592	595
mir-185	577	582
mir-204	550	554
mir-183	538	538
mir-7	535	537
mir-629	530	527
mir-1260b	502.5	574
mir-376c	483	487
mir-155	457	458
mir-4448	451	536
mir-18b	450	447
mir-340	438	438
mir-342	419	420
mir-106a	386.5	377
mir-148a	367	369
mir-181b	355	404
mir-574	352	471
mir-301b	346	348
mir-335	342	344
mir-196b	328	336
mir-33b	323	325
mir-7641	302	269
mir-671	300	314
mir-296	299	311
mir-652	288	292
mir-197	284	289
mir-136	278	283
mir-320c	272.667	1968
mir-190a	272	278
mir-128	269	271
mir-210	259	263
mir-127	254	255
mir-381	245	243
mir-1277	237	303
mir-105	231	231
mir-532	225	226
mir-421	220	225
mir-377	214	212
mir-615	202	202
mir-660	182	182
mir-376a	181	147
mir-505	181	181
mir-181c	176	180
mir-362	173	176
mir-95	166	166
mir-4500	161.833	15
mir-409	160	160
mir-378d	151.433	280
mir-487b	146	147
mir-378h	140	0
mir-494	131	132
mir-941	128	128
mir-188	127	129
mir-137	123	123
mir-500a	120	40
mir-767	117	117
mir-10b	115	127
mir-545	114	114
mir-873	113	113
mir-20b	111.5	13
mir-195	107	106
mir-7977	106	7
mir-589	103	104
mir-4485	102	80
mir-1296	101	101
mir-181d	99	52
mir-502	98.5	103
mir-203a	96	97
mir-455	95	95
mir-627	94	95
mir-149	94	95
mir-411	92.5	90
mir-379	91.5	91
mir-1271	91	91
mir-5100	88	141
mir-1	88	88
mir-501	87.5	90
mir-503	87	105
mir-769	86	87
mir-491	85	86
mir-132	84	84
mir-4289	76	1
mir-493	74	74
mir-6087	73	61
mir-126	73	76
mir-410	71	71
mir-500b	68	143
mir-654	67	68
mir-542	66	66
mir-6130	66	1
mir-23c	65.5	35
mir-134	64	64
mir-192	63	64
mir-200c	63	63
mir-369	63	63
mir-2355	63	63
mir-889	62	62
mir-548d	61.9286	42
mir-577	61	59
mir-4484	60	59
mir-548e	59	59
mir-561	58	58
mir-194	58	59
mir-4674	57	0
mir-497	57	57
mir-151b	55.6667	64
mir-7975	55.5	0
mir-370	55	56
mir-320d	52.8333	181
mir-550a	50	5
mir-665	49	54
mir-376b	49	75
mir-330	48	48
mir-4461	47	48
mir-432	46	46
mir-1303	45	62
mir-4517	44	44
mir-625	44	44
mir-1301	44	44
mir-218	43	43
mir-708	43	43
mir-323a	42	42
mir-876	42	42
mir-548b	41.5	42
mir-2277	41	41
mir-450a	41	41
mir-576	40	39
mir-154	40	40
mir-548am	39.0833	17
mir-1246	38.5	77
mir-4531	38	0
mir-548as	38	39
mir-548z	38	8
mir-326	38	38
mir-1261	37	0
mir-1287	37	37
mir-2110	37	37
mir-1185	37	37
mir-1285	36	41
mir-628	35	35
mir-141	34	35
mir-539	34	35
mir-874	33	31
mir-548k	32	43
mir-3159	32	27
mir-3607	32	32
mir-4792	32	424
mir-1180	31	31
mir-940	31	36
mir-299	30	30
mir-548t	29	1
mir-1304	29	30
mir-570	29	29
mir-382	29	28
mir-378e	28	3
mir-1254	27	30
mir-1248	27	27
mir-651	27	27
mir-1255a	27	28
mir-766	27	27
mir-579	26	26
mir-337	26	27
mir-548a	24	23
mir-378i	23	1
mir-1273a	22	27
mir-6723	22	33
mir-320e	21.5	33
mir-7706	21	20
mir-3613	21	47
mir-495	21	21
mir-760	20	19
mir-4664	20	21
mir-6507	19	18
mir-1226	19	8
mir-380	19	21
mir-548n	18	12
mir-199a	18	5
mir-942	18	18
mir-4301	17	0
mir-3158	17	19
mir-2682	17	17
mir-548o	16	24
mir-6511b	16	3
mir-323b	16	16
mir-619	15	16
mir-641	15	15
mir-4458	15	10
mir-556	15	15
mir-329	15	15
mir-548aq	14.6667	36
mir-133a	14	11
mir-5682	14	14
mir-3928	14	5
mir-655	14	14
mir-1306	14	14
mir-643	14	14
mir-487a	14	14
mir-3168	14	0
mir-664a	14	25
mir-1290	13.5	1
mir-219a	13	12
mir-212	13	13
mir-5096	13	17
mir-147b	12	12
mir-7974	12	9
mir-6516	12	13
mir-3611	12	11
mir-8086	12	5
mir-1247	12	12
mir-548aj	11.8	4
mir-5095	11	19
mir-4791	11	124
mir-664	11	0
mir-1256	11	11
mir-758	10	10
mir-663a	10	2
mir-297	10	0
mir-4804	10	10
mir-129	10	10
mir-566	10	10
mir-933	10	10
mir-3140	10	9
mir-139	10	10
mir-551a	10	10
mir-135b	9	9
mir-548av	9	1
mir-7851	9	11
mir-4532	9	29
mir-4326	9	9
mir-624	9	9
mir-431	9	9
mir-548au	8.07619	8
mir-4482	8	8
mir-486	8	8
mir-543	8	9
mir-3176	8	7
mir-1973	8	20
mir-146b	8	8
mir-1273e	7	21
mir-6747	7	1
mir-142	7	7
mir-485	7	7
mir-4508	7	25
mir-670	7	7
mir-433	7	7
mir-4451	7	3
mir-450b	7	7
mir-1291	7	7
mir-548u	7	7
mir-7976	7	6
mir-199b	7	20
mir-3929	7	18
mir-6788	7	3
mir-219b	6	6
mir-3115	6	6
mir-3619	6	6
mir-1273h	6	9
mir-4425	6	6
mir-3936	6	6
mir-4419a	6	14
mir-6500	6	6
mir-3187	6	7
mir-877	6	3
mir-6775	6	1
mir-548ah	6	4
mir-4483	6	1
mir-1284	6	6
mir-656	6	6
mir-1908	6	6
mir-1273c	6	5
mir-939	6	6
mir-4677	6	6
mir-378c	5.5	133
mir-6720	5	6
mir-1273d	5	4
mir-3199	5	4
mir-3195	5	30
mir-548v	5	5
mir-200b	5	5
mir-3615	5	5
mir-217	5	5
mir-5187	5	5
mir-4473	5	5
mir-1273f	5	12
mir-1249	5	5
mir-4766	5	5
mir-3909	5	5
mir-2116	5	5
mir-1972	5	4
mir-190b	5	1
mir-1273g	5	16
mir-3657	5	5
mir-3120	5	5
mir-3157	5	5
mir-4746	5	5
mir-5585	5	6
mir-675	5	6
mir-1237	5	1
mir-548w	4.5	22
mir-548ay	4.19048	27
mir-466	4	3
mir-374c	4	9
mir-6833	4	0
mir-3065	4	4
mir-664b	4	4
mir-584	4	4
mir-205	4	4
mir-3622a	4	4
mir-3648	4	4
mir-3150a	4	4
mir-6858	4	4
mir-4510	4	15
mir-6073	4	0
mir-3620	4	1
mir-548f	4	2
mir-4459	4	12
mir-1292	4	4
mir-2278	4	4
mir-3130	4	4
mir-548l	4	4
mir-9	4	4
mir-7704	4	6
mir-4466	4	4
mir-3609	4	4
mir-3127	4	4
mir-548ar	4	4
mir-3173	4	4
mir-548ba	3.73333	1
mir-548ap	3.66667	12
mir-548x	3.57143	0
mir-378f	3.16667	3
mir-4497	3	25
mir-4732	3	0
mir-3200	3	3
mir-548s	3	2
mir-548aw	3	3
mir-6840	3	3
mir-6826	3	3
mir-548ai	3	3
mir-1197	3	3
mir-573	3	3
mir-6726	3	0
mir-496	3	3
mir-3164	3	3
mir-4717	3	3
mir-3182	3	50
mir-5582	3	1
mir-1343	3	5
mir-935	3	3
mir-3181	3	3
mir-449a	3	3
mir-146a	3	3
mir-5581	3	3
mir-4512	3	2
mir-5000	3	3
mir-548i	3	0
mir-4638	3	3
mir-5584	3	3
mir-1278	3	3
mir-4707	3	3
mir-544a	3	4
mir-1262	3	3
mir-216a	3	3
mir-4676	3	3
mir-6872	3	3
mir-6851	3	2
mir-3605	3	3
mir-4785	3	3
mir-3660	3	4
mir-5684	3	2
mir-1294	3	3
mir-6777	3	1
mir-3934	3	3
mir-6724	3	3
mir-1302	3	3
mir-548ak	2.65	2
mir-548c	2.33333	0
mir-642a	2	0
mir-4429	2	2
mir-214	2	2
mir-4735	2	2
mir-3942	2	2
mir-3166	2	2
mir-597	2	2
mir-6737	2	1
mir-6133	2	15
mir-770	2	2
mir-6799	2	0
mir-4652	2	2
mir-6802	2	2
mir-548al	2	2
mir-4780	2	0
mir-1229	2	0
mir-3138	2	2
mir-6816	2	1
mir-6892	2	2
mir-572	2	0
mir-3142	2	0
mir-1289	2	1
mir-6756	2	0
mir-328	2	2
mir-3074	2	2
mir-3912	2	2
mir-3126	2	2
mir-4640	2	2
mir-6886	2	2
mir-4479	2	2
mir-4501	2	2
mir-548j	2	2
mir-4749	2	2
mir-6741	2	2
mir-4291	2	2
mir-1233	2	0
mir-6757	2	2
mir-4421	2	2
mir-6738	2	0
mir-153	2	2
mir-3910	2	2
mir-3188	2	2
mir-3940	2	2
mir-1257	2	2
mir-4435	2	2
mir-3917	2	2
mir-1268a	2	4
mir-4762	2	2
mir-6768	2	2
mir-4452	2	0
mir-6734	2	2
mir-548p	2	2
mir-3184	2	2
mir-1181	2	2
mir-3653	2	2
mir-1976	2	1
mir-1827	2	9
mir-4714	2	2
mir-223	2	2
mir-215	2	2
mir-4254	2	2
mir-5699	2	3
mir-3165	2	2
mir-6758	2	2
mir-3194	2	3
mir-6813	2	1
mir-5701	2	17
mir-4477b	2	2
mir-6727	2	2
mir-564	2	2
mir-1914	2	2
mir-662	2	2
mir-7110	2	6
mir-4314	2	0
mir-4723	2	2
mir-636	2	2
mir-6514	2	1
mir-5087	2	1
mir-4687	2	2
mir-1286	1	1
mir-6766	1	1
mir-4668	1	1
mir-4480	1	1
mir-668	1	1
mir-124	1	0
mir-7113	1	1
mir-4779	1	1
mir-4645	1	1
mir-3116	1	1
mir-548y	1	3
mir-4738	1	1
mir-4773	1	0
mir-4523	1	1
mir-5011	1	0
mir-4472	1	1
mir-378g	1	3
mir-4745	1	1
mir-4422	1	1
mir-518e	1	1
mir-4533	1	1
mir-6819	1	0
mir-4667	1	0
mir-541	1	1
mir-5094	1	1
mir-3680	1	1
mir-4793	1	1
mir-5692c	1	1
mir-4488	1	1
mir-4775	1	1
mir-6820	1	1
mir-944	1	1
mir-517b	1	1
mir-888	1	1
mir-578	1	1
mir-451a	1	1
mir-6805	1	0
mir-4427	1	1
mir-4644	1	1
mir-764	1	0
mir-4742	1	0
mir-3156	1	0
mir-3908	1	2
mir-3175	1	1
mir-200a	1	1
mir-581	1	1
mir-4753	1	1
mir-3201	1	0
mir-4755	1	1
mir-2114	1	1
mir-6780a	1	1
mir-4281	1	0
mir-3923	1	0
mir-3654	1	1
mir-1193	1	1
mir-4763	1	1
mir-885	1	1
mir-4443	1	19
mir-3677	1	1
mir-6075	1	0
mir-4768	1	1
mir-3064	1	0
mir-6733	1	0
mir-1253	1	0
mir-6778	1	1
mir-6796	1	0
mir-6849	1	0
mir-1276	1	1
mir-548ad	1	0
mir-550b	1	1
mir-1299	1	1
mir-4726	1	1
mir-567	1	8
mir-5697	1	1
mir-449b	1	1
mir-5001	1	1
mir-588	1	1
mir-1266	1	1
mir-6088	1	0
mir-4741	1	0
mir-580	1	1
mir-3135b	1	1
mir-3167	1	0
mir-338	1	1
mir-6505	1	1
mir-3661	1	1
mir-3960	1	2
mir-663b	1	0
mir-6764	1	1
mir-1228	1	1
mir-6513	1	1
mir-5690	1	1
mir-203b	1	1
mir-216b	1	1
mir-4417	1	5
mir-2467	1	2
mir-3685	1	1
mir-3926	1	1
mir-371a	1	2
mir-3123	1	6
mir-6511a	1	4
mir-4722	1	0
mir-4492	1	2
mir-5708	1	5
mir-6877	1	1
mir-4646	1	0
mir-6869	1	1
mir-5587	1	1
mir-3922	1	1
mir-6854	1	1
mir-3163	1	1
mir-516a	1	1
mir-4309	1	1
mir-1227	1	0
mir-4781	1	1
mir-429	1	1
mir-3687	1	1
mir-3913	1	1
mir-3124	1	1
mir-3686	1	0
mir-7114	1	1
mir-3174	1	1
mir-499a	1	1
mir-8485	1	9
mir-3136	1	1
mir-3155a	1	0
mir-6879	1	0
mir-3663	1	0
mir-6806	1	1
mir-5003	1	1
mir-6825	1	1
mir-4767	1	1
mir-6860	1	1
mir-6731	1	0
mir-4654	1	1
mir-6772	1	1
mir-187	1	1
mir-938	1	1
mir-6853	1	0
mir-3662	1	1
mir-3135a	1	1
mir-34b	1	1
mir-5008	1	1
mir-6781	1	2
mir-4706	1	0
mir-6786	1	0
mir-4743	1	1
mir-6803	1	0
mir-4635	1	0
mir-5188	1	1
mir-4671	1	1
mir-5695	1	1
mir-1305	1	1
mir-6515	1	1
mir-4522	1	1
mir-6866	1	1
mir-7845	1	1
mir-4695	1	0
mir-4681	1	0
mir-3688	1	0
mir-4637	1	1
mir-4651	1	1
mir-1255b	1	0
mir-6783	1	1
mir-1469	1	0
mir-1913	1	1
mir-4787	1	1
mir-4525	1	1
mir-6787	1	0
mir-1293	1	1
mir-508	1	1
mir-548ae	0.8	0
mir-378b	0.583333	4
mir-548ao	0.5	0
mir-3617	0	17
mir-620	0	11
mir-548aa	0	11
mir-1297	0	5
mir-3146	0	4
mir-548ag	0	3
mir-133b	0	3
mir-422a	0	2
mir-607	0	2
mir-6769a	0	2
mir-3149	0	2
mir-4441	0	2
mir-211	0	2
mir-1268b	0	2
mir-4685	0	2
mir-548q	0	2
mir-4328	0	2
mir-6735	0	1
mir-1236	0	1
mir-548ax	0	1
mir-3196	0	1
mir-7111	0	1
mir-378j	0	1
mir-520h	0	1
mir-548az	0	1
mir-4266	0	1
mir-4324	0	1
mir-4748	0	1
mir-4449	0	1
mir-548bb	0	1
mir-6127	0	1
mir-4430	0	1
