# Supplementary material for: unitas: the universal tool for annotation of small RNAs
Source: BMC Genomics. 2017 Aug 22;18:644. doi: 10.1186/s12864-017-4031-9 (PMC5567656; doi:10.1186/s12864-017-4031-9)
Supplement: Supplementary file 5 — Title of data: Table S4. Description of data: Detailed results of tRNA annotation. (XLSX 33 kb) [file 12864_2017_4031_MOESM5_ESM.xlsx]

## Sheet: A) testset
tRNA	tRF-5	5'-tRNA-half	tRF-3	3'-tRNA-half	misc-tRF	tRF-1
Cys-GCA	370	370	370	370	1702	14
Asn-GTT	340	340	340	340	1564	2
Tyr-GTA	320	320	320	320	1472	28
Ala-AGC	310	310	310	310	1426	4
Lys-CTT	240	240	240	240	1104	4
Gln-CTG	230	230	230	230	1058	18
Lys-TTT	200	200	200	200	920	2
Ile-AAT	180	180	180	180	828	14
Gln-TTG	180	180	180	180	828	10
Asp-GTC	170	170	170	170	782	10
Val-CAC	170	170	170	170	782	4
Phe-GAA	150	150	150	150	690	4
Gly-GCC	150	150	150	150	690	0
Glu-TTC	140	140	140	140	644	2
Gly-CCC	130	130	130	130	598	8
Leu-AAG	120	120	120	120	552	14
Val-AAC	120	120	120	120	552	4
Ser-AGA	120	120	120	120	552	0
Leu-CAG	110	110	110	110	506	0
His-GTG	100	100	100	100	460	14
Thr-AGT	100	100	100	100	460	10
Leu-CAA	100	100	100	100	460	8
iMet-CAT	100	100	100	100	460	4
Ala-TGC	100	100	100	100	460	2
Glu-CTC	100	100	100	100	460	2
Met-CAT	100	100	100	100	460	0
Pro-AGG	100	100	100	100	460	0
Gly-TCC	90	90	90	90	414	0
Leu-TAA	90	90	90	90	414	0
Val-TAC	80	80	80	80	368	10
Ser-GCT	80	80	80	80	368	8
Trp-CCA	80	80	80	80	368	4
Pro-TGG	80	80	80	80	368	0
Arg-ACG	70	70	70	70	322	6
Arg-TCT	70	70	70	70	322	4
Thr-CGT	70	70	70	70	322	4
Ser-TGA	70	70	70	70	322	2
Arg-TCG	60	60	60	60	276	4
Thr-TGT	60	60	60	60	276	4
Ile-GAT	60	60	60	60	276	0
Tyr-ATA	50	50	50	50	230	6
Ala-CGC	50	50	50	50	230	4
Arg-CCT	50	50	50	50	230	4
Und-NNN	50	50	50	50	230	4
Ile-TAT	50	50	50	50	230	0
Arg-CCG	40	40	40	40	184	2
Leu-TAG	40	40	40	40	184	2
Ser-CGA	40	40	40	40	184	2
Undet-NNN	40	40	40	40	184	2
Pro-CGG	40	40	40	40	184	0
SeC-TCA	30	30	30	30	138	2
Asn-ATT	20	20	20	20	92	0
Sup-CTA	20	20	20	20	92	0
Ala-GGC	10	10	10	10	46	2
Cys-ACA	10	10	10	10	46	2
Asp-ATC	10	10	10	10	46	0
Pro-GGG	10	10	10	10	46	0
Ser-ACT	10	10	10	10	46	0
Ser-GGA	10	10	10	10	46	0
Sup-TTA	10	10	10	10	46	0
MT-TA	0	0	0	0	0	2
MT-TE	0	0	0	0	0	2
MT-TG	0	0	0	0	0	2
MT-TN	0	0	0	0	0	2
MT-TP	0	0	0	0	0	2
MT-TY	0	0	0	0	0	2

## Sheet: B) testset_unitas
source_tRNA	5p-tR-halves	5p-tRFs	3p-tR-halves	3p-CCA-tRFs	3p-tRFs	tRF-1	misc-tRFs
Cys-GCA	370	370	350	20	363	14	1523
Tyr-GTA	304	294	295	139	191	23	1362
Asn-GTT	326	248	335	0	335	2	1314
Ala-AGC	302	297	296	284	10	4	1341
Lys-CTT	234	227	220	0	230	4	1068
Gln-CTG	220	217	210	0	229	18	1064
Lys-TTT	200	190	192	0	202	2	898
Gln-TTG	120	119	113	10	102	9	1003
Val-CAC	170	166	167	0	165	3	780
Asp-GTC	170	165	170	0	169	10	750
Ile-AAT	164	160	169	147	24	14	719
Gly-GCC	150	147	150	0	150	0	685
Phe-GAA	145	140	137	0	144	4	654
Gly-CCC	123	110	110	0	144	8	617
Glu-TTC	123	119	129	0	131	2	563
Leu-AAG	120	120	118	100	22	14	552
Val-AAC	120	120	120	8	110	4	545
Leu-CAG	110	110	100	0	120	0	506
iMet-CAT	100	100	100	0	100	4	460
Leu-CAA	100	98	98	18	80	8	459
Glu-CTC	100	82	96	0	93	2	482
Met-CAT	100	93	100	0	100	0	456
Ala-TGC	100	94	100	100	0	2	427
Pro-AGG	99	49	96	0	95	0	454
Thr-AGT	93	93	92	0	67	9	425
Gly-TCC	90	90	90	0	90	0	414
His-GTG	84	84	83	0	83	12	384
Leu-TAA	70	66	70	0	70	0	441
Val-TAC	70	69	70	60	10	10	402
Pro-TGG	69	39	67	0	67	0	408
Trp-CCA	75	75	72	0	72	4	330
Thr-CGT	70	68	70	0	60	4	317
Arg-TCT	65	64	65	8	55	4	289
Ser-GCT	80	79	73	0	72	5	218
Thr-TGT	60	59	60	0	60	4	273
Ile-GAT	60	57	60	30	30	0	276
Arg-ACG	49	49	70	0	70	6	225
Arg-TCG	55	58	55	0	55	3	240
Tyr-ATA	50	50	42	48	10	5	230
Arg-CCT	50	50	50	0	50	3	230
Ser-AGA	43	30	64	0	30	0	263
Und-NNN	50	45	50	26	20	4	227
Ala-CGC	50	46	50	50	0	4	217
Leu-TAG	40	40	40	30	10	2	184
Undet-NNN	40	40	28	31	18	2	185
Arg-CCG	40	33	40	0	40	2	180
Ser-TGA	25	24	25	0	20	2	210
Ser-CGA	40	39	40	0	40	2	141
Pro-CGG	33	19	37	0	38	0	157
SeC-TCA	25	25	25	0	25	1	107
Sup-CTA	20	19	20	8	10	0	91
Asn-ATT	20	14	20	0	20	0	92
Ile-TAT	0	0	45	0	9	0	51
Pro-GGG	10	10	10	0	10	0	46
Ser-GGA	10	10	0	0	20	0	46
Sup-TTA	10	10	10	0	10	0	45
Asp-ATC	10	10	10	10	0	0	44
Ser-ACT	10	8	10	0	10	0	41
Cys-ACA	10	10	10	10	0	2	36
MT-TY	8	8	0	1	0	2	34
Ala-GGC	3	3	3	0	3	1	15
MT-TL1	0	3	0	0	5	0	0
MT-TA	0	0	0	0	0	2	0
MT-TN	0	0	0	0	0	2	0
MT-TP	0	0	0	0	0	2	0
MT-TG	0	0	0	0	0	1	0
MT-TE	0	0	0	0	0	1	0

## Sheet: C) testset_tDRmapper
tRNA	tRF-D	tRF-DA	Undefined	tRH-DA	tRF-3'	tRF-5'	tRH-A	tRH-B	tRF-T	tRF-1B	tRH-1	tRF-1	tRH-1B
Cys-GCA	2612	8133	1071	646	1060	0	0	0	0	0	2	3	0
Asn-GTT	5516	2680	36	0	0	0	0	0	0	0	1	0	0
Ala-AGC	2617	2745	298	0	427	0	0	0	0	3	0	0	0
Lys-CTT	2778	1629	125	0	0	0	0	0	0	0	0	1	0
Ile-AAT	444	3499	368	0	202	0	0	0	0	4	0	0	1
Val-CAC	2488	1751	0	0	0	253	0	0	0	0	0	2	0
Ser-GCT	0	4326	0	0	0	0	0	0	0	0	0	3	1
Gln-CTG	1126	2077	0	0	0	908	86	0	0	0	6	1	0
Lys-TTT	325	3408	0	0	30	0	0	0	0	0	1	0	0
Val-AAC	1882	859	373	0	0	562	0	0	0	0	1	1	0
Gly-GCC	283	3367	0	0	0	0	0	0	0	0	0	0	0
Ala-TGC	392	2735	0	0	2	424	0	0	0	1	0	0	0
Ser-AGA	0	2710	288	0	244	0	0	0	0	0	0	0	0
Tyr-GTA	499	2562	0	0	0	0	0	157	0	1	0	1	0
Phe-GAA	312	2452	0	0	350	10	0	0	0	1	0	1	0
Glu-TTC	513	1663	645	0	0	8	0	0	0	0	0	1	0
Pro-AGG	1952	384	329	0	0	0	0	12	0	0	0	0	0
Leu-AAG	240	2384	0	0	0	0	0	0	0	7	0	1	1
Asp-GTC	0	1277	420	570	0	229	0	0	0	0	1	4	0
Ser-TGA	1610	598	0	0	0	0	0	0	0	0	0	1	0
Arg-TCG	0	2158	0	0	0	0	0	0	0	0	1	1	0
Glu-CTC	369	1610	0	0	6	17	0	0	0	0	0	1	0
Pro-TGG	0	0	1550	0	426	0	0	0	6	0	0	0	0
Gly-CCC	628	1218	0	0	0	0	0	0	0	0	1	0	0
Gln-TTG	227	1523	0	0	7	1	0	0	6	0	0	3	0
Pro-CGG	753	0	927	0	0	0	0	0	0	0	0	0	0
Gly-TCC	756	392	516	0	0	0	0	0	0	0	0	0	0
Leu-CAA	1276	248	0	0	0	0	0	63	0	0	0	0	0
Leu-CAG	0	1542	0	0	0	3	0	0	0	0	0	0	0
iMet-CAT	0	1448	0	0	0	0	0	0	0	0	0	2	0
Ala-CGC	1338	94	0	0	0	0	0	0	0	2	0	0	0
Thr-AGT	0	1273	129	0	0	0	0	0	0	0	1	4	0
Trp-CCA	0	1165	182	0	1	0	0	0	0	0	0	2	0
Leu-TAG	566	434	196	0	0	0	0	0	0	1	0	0	0
His-GTG	0	806	374	0	0	0	0	0	0	0	7	1	0
Arg-ACG	0	1106	0	0	0	0	0	0	0	0	2	1	0
Met-CAT	0	944	138	0	0	0	0	0	0	0	0	0	0
Thr-TGT	106	924	0	0	0	0	0	0	0	0	1	1	0
Ile-TAT	969	0	0	0	0	0	0	57	0	0	0	0	0
Ser-CGA	108	874	0	0	0	0	0	0	0	0	1	0	0
Arg-TCT	0	901	0	0	0	0	0	79	0	0	0	1	0
Leu-TAA	0	952	0	0	0	0	0	0	0	0	0	0	0
Thr-CGT	0	716	127	0	0	0	0	0	0	0	1	1	0
Arg-CCT	0	714	0	0	0	0	0	0	0	0	1	1	0
Val-TAC	386	84	136	0	0	0	0	0	0	4	0	0	0
Arg-CCG	350	96	0	0	0	0	0	0	0	0	0	1	0
Ile-GAT	340	0	0	0	0	0	0	0	0	0	0	0	0
Ser-ACT	0	0	0	0	0	311	0	0	0	0	0	0	0
Asn-ATT	0	0	0	0	0	284	0	0	0	0	0	0	0
SeCe-TCA	0	244	0	0	0	0	0	0	0	0	0	0	0
Cys-ACA	181	0	0	0	0	0	0	13	0	0	0	0	0
Sup-TTA	0	94	0	0	9	0	0	0	0	0	0	0	0
Sup-CTA	0	94	0	0	0	0	0	0	0	0	0	0	0
Pro-GGG	0	87	0	0	0	0	0	0	0	0	0	0	0
SeC-TCA	0	82	0	0	0	0	0	0	0	0	0	0	0
Tyr-ATA	0	56	0	0	0	0	0	11	0	0	0	0	0
nmt-tRNA	244	1373	417	0	70	36	0	0	0	1	2	0	0

## Sheet: D) testset_MINTmap
tRNA	5'-tRF	i-tRF	5'-half
AsnGTT	206.856	1122	136
CysGCA	212.19	1067.89	92
AlaAGC	190.81	990.25	110
GlnCTG	125	759.35	83
LysCTT	114	729	76
MetCAT	130	660	70
LysTTT	108	640	72
GlnTTG	103	571.55	67
AspGTC	107	561	68
ValCAC	100.5	560.897	66
IleAAT	97	538	63
PheGAA	84	508.55	56
GlyGCC	105	494.899	45
GluTTC	83.8333	475.573	51
TyrGTA	120	412.679	60
LeuAAG	66	406.524	44
ValAAC	67	363	43
SerAGA	61	372.692	39
ProAGG	70	370	30
GluCTC	62.1667	365.394	39
ThrAGT	60	335.4	40
AlaTGC	70	330	31
HisGTG	60	330	40
GlyTCC	54	297	36
GlyCCC	51.5	312.687	22
LeuCAG	54	287.571	36
ProTGG	55	267.1	25
SerGCT	42	274.692	28
SerTGA	51	238.846	19
ArgACG	42	231	28
TrpCCA	49	231	21
LeuTAA	44	228.385	26
ThrCGT	42	205.8	24
LeuCAA	53	189	27
ThrTGT	39	203.8	25
ArgTCG	36	198	24
ValTAC	37	195.5	23
AlaCGC	35	165	15
ArgCCT	30	165	20
ArgTCT	36	118	24
ArgCCG	24	132	16
ProCGG	28	132	12
LeuTAG	24	131.905	16
SerCGA	24	131.885	16
IleTAT	30	91	20
IleGAT	18	99	12
AsnATT	9.14354	66	8
ProGGG	7	33	3
SerACT	6	33	4
SupCTA	6	33	4
SupTTA	7	33	3
CysACA	7	17.1786	3
TyrATA	6	17	4

## Sheet: E) SRR1200712_unitas
source_tRNA	5p-tR-halves	5p-tRFs	3p-tR-halves	3p-CCA-tRFs	3p-tRFs	tRF-1	leader	misc-tRFs
Glu-CTC	2708898	48009.9	485.9	0	228.2	0	32	224271
Gly-GCC	420685	16758.9	0	0	27	0	0	21698.5
Ala-TGC	535.5	194040	82.1	88.2	8.4	0	0	1660.7
Ala-AGC	18563.8	100494	28	53	0	0	0	1507.3
Ala-CGC	4185.6	110439	35.9	58.8	5.6	0	0	847.3
Val-AAC	55788.7	38171.9	70	0.5	195.8	0	0	4883.4
Gly-CCC	85178.8	5987.9	22	0	276	0	0	7144.3
Val-CAC	64694.1	21651.8	85	0.5	214.5	0	0	7372.8
Asp-GTC	9064	1554.8	21522	0	2374	0	0	49498.7
Lys-CTT	54228.5	2994.4	263.7	0	351	0	171.1	21655.9
Cys-GCA	30140.3	18013.7	0	0	114	68	0	3401.8
Glu-TTC	16445.7	1298.3	6089.6	0	1635.4	0	0	19350.7
Lys-TTT	26427.9	8809.3	443	0	682	0	0	4273.5
Val-TAC	8352.4	604.4	184	7	0.1	0	0	15086.8
His-GTG	7039.7	960.1	80.8	0	44.2	24.7	38	15629.5
Gly-TCC	11196.9	2662.3	47	0	0	0	0	3997.1
Leu-CAG	326	11678.5	0	0	69	0	0	1164.6
Leu-AAG	4246.9	5909.2	0	0	0.1	0	0	2742.7
iMet-CAT	131	157.6	0	0	68	0	0	12094.9
Asn-GTT	0	20.1	2216	0	1019.5	0	0	8496.6
Met-CAT	0	1307.4	490	0	59	0	0	5006.4
Arg-CCG	82.2	27	1327.5	0	204.4	0	0	3205.9
Gln-CTG	70.2	390.1	24	0	132	0	0	4191.5
Leu-CAA	28	1528.1	0	0	0	0	0	2957.4
Leu-TAG	1806.1	1430.9	0	0	0	0	0	1268.2
SeC-TCA	828.5	2725.8	0	0	0	0	0	671.9
Pro-AGG	11.4	14.9	55	0	265	0	0	3830.5
Pro-TGG	20.3	9.9	42.9	0	185.5	0	0	3815
Arg-CCT	14	0	1137	0	168	38	0	2063.7
Ser-GCT	38	2018.7	0	0	27	0	0	1241.7
Pro-CGG	34.7	6.6	19.1	0	106	0	0	2305.7
Trp-CCA	0	66	298.5	0	185	0	0	1826.8
Ile-AAT	16.8	27	11	377	13	0	0	1472.9
Thr-CGT	0	0.2	125	0	25.5	12	0	1594.4
Thr-TGT	187	189.9	89	0	73	0	0	1194.8
Tyr-GTA	0	592.3	0	0	275.2	0	0	704.5
Leu-TAA	0	100.8	19	0	0	0	0	1370.1
Arg-TCT	0	22.5	285.5	0	125.5	0	0	896.2
Phe-GAA	41	30	53	0	53.7	0	0	1097.1
Arg-ACG	0	0	72	0	372.9	36	0	738
Ser-TGA	0	0	0	0	76	0	0	961.9
Gln-TTG	0	0	0	0	113.8	0	0	904.3
Thr-AGT	0	11	91	0	37.5	0	0	584
Und-NNN	505.9	38.8	0	0	2	0	0	175.2
Arg-TCG	0.4	21	145	0	70.7	0	0	403.9
Asp-ATC	0	506.9	0	0	0	0	0	5.1
Ser-CGA	0	250	17	0	101	0	0	77.4
Ile-TAT	0	0	0	0	0	0	0	115
Cys-ACA	1.3	0.5	0	0	0	0	0	35.8
Sup-TTA	10	2.8	0	0	0	0	0	13.8
Sup-CTA	0	0	0	0	0	0	0	16.6
Ser-AGA	0	0.8	0	0	0	0	0	13.7
Ile-GAT	0	1.3	0	0	0	0	0	11.1
Ser-ACT	0	2.5	0	0	0	0	0	3
Asn-ATT	0	1.9	0	0	0	0	0	0
Tyr-ATA	0	0.1	0	0	0	0	0	1

## Sheet: F) SRR1200712_tDRmapper
tRNA	tRH-5'	tRF-5'	tRH-3'	tRF-DA	Undefined	tRF-0	tRH-DA	tRH-T	tRF-3'	tRF-AT	tRH-0B	tRF-T	tRF-0B	tRF-A	tRH-AT
Glu-CTC	6131349	0	0	105464	0	0	0	0	0	0	3000	284	0	286	0
Ala-TGC	0	1783443	0	0	0	0	0	0	0	0	0	167	573	0	0
Gly-GCC	1489052	0	0	0	0	0	0	0	0	0	7370	0	0	0	0
Ala-AGC	0	1106548	0	0	0	0	0	0	0	0	0	0	0	0	0
Ala-CGC	0	1062482	0	0	0	0	0	0	0	0	0	0	1146	0	0
Val-AAC	396441	265313	0	0	0	0	0	0	0	0	0	0	0	0	0
Val-CAC	432212	24367	0	15859	0	0	0	0	0	0	0	0	0	0	0
Gly-CCC	345346	0	0	11296	0	0	0	0	0	0	0	0	0	0	0
Cys-GCA	96673	195954	0	0	0	0	340	0	4017	0	0	0	0	0	0
Ser-AGA	0	205556	0	0	0	0	0	0	0	0	0	0	0	0	0
Asp-GTC	0	0	170433	4771	0	492	0	0	4954	0	0	0	0	0	0
Ser-TGA	0	154484	0	0	0	0	0	0	0	0	0	0	0	0	0
Lys-CTT	108300	0	0	10453	0	0	0	0	0	1323	0	0	0	0	0
Lys-TTT	67669	0	0	744	0	26329	0	0	0	0	0	0	0	0	0
Glu-TTC	46270	0	0	17383	28575	0	652	0	0	0	0	0	0	0	0
Leu-AAG	0	32546	0	0	1072	0	0	0	0	0	0	0	0	0	0
Asn-GTT	0	585	1448	0	0	0	0	16174	1725	6401	0	0	0	0	0
His-GTG	0	0	0	1176	0	0	20647	0	0	0	4368	0	0	0	0
Val-TAC	18695	111	3764	0	0	0	0	0	0	0	0	0	0	0	0
Leu-CAG	0	21240	0	0	0	0	0	0	0	0	0	0	0	0	0
iMet-CAT	0	0	0	19092	0	0	0	0	0	0	0	0	0	0	0
Pro-AGG	0	0	0	14152	0	0	0	0	1515	0	0	0	0	0	0
Gly-TCC	13717	1013	0	0	0	0	0	0	0	0	0	0	0	0	0
Pro-CGG	0	0	0	14708	0	0	0	0	0	0	0	0	0	0	0
Leu-TAG	0	10287	0	0	1091	0	0	0	0	0	0	1113	0	0	0
Pro-TGG	0	0	0	7148	0	135	0	0	3379	0	0	0	0	144	0
Thr-CGT	0	0	0	8986	0	0	0	0	0	0	0	334	0	0	0
Gln-CTG	0	1132	0	0	4349	0	0	0	1961	0	0	0	0	207	0
Ser-GCT	0	7340	0	0	0	0	0	0	0	0	0	0	0	0	0
Leu-CAA	0	4467	0	0	1759	0	0	0	0	0	0	0	0	0	0
Tyr-GTA	0	456	329	0	902	0	0	0	3791	0	0	0	0	0	0
Thr-AGT	0	0	0	0	0	0	0	0	4704	0	0	668	0	0	0
Met-CAT	0	0	0	0	4920	0	0	0	0	0	0	0	0	0	0
Arg-CCG	0	0	4152	0	0	0	0	0	0	0	0	0	0	0	0
Phe-GAA	0	0	498	0	0	0	0	0	2874	0	0	0	0	0	0
Ile-TAT	0	0	0	0	0	0	0	0	0	3211	0	0	0	0	0
SeCe-TCA	0	3173	0	0	0	0	0	0	0	0	0	0	0	0	0
Gln-TTG	0	0	0	0	0	0	0	0	2726	0	0	0	0	0	0
Thr-TGT	0	0	0	0	0	0	0	0	2411	0	0	167	0	0	0
Ile-AAT	0	0	0	0	722	0	0	0	1281	0	0	0	0	0	208
Arg-CCT	0	0	1426	0	0	0	0	0	0	0	0	330	0	0	0
Arg-ACG	0	0	0	0	0	0	0	0	986	0	0	0	0	0	0
Trp-CCA	0	0	378	0	0	0	0	0	387	0	0	167	0	0	0
Leu-TAA	0	0	0	0	752	0	0	0	0	0	0	0	0	0	0
Arg-TCT	0	0	249	0	0	0	0	0	0	0	0	0	0	0	0
Arg-TCG	0	0	215	0	0	0	0	0	0	0	0	0	0	0	0
Asn-ATT	0	117	0	0	0	0	0	0	0	0	0	0	0	0	0

## Sheet: G) SRR1200712_MINTmap
tRNA	5'-half	5'-tRF	i-tRF	3'-tRF
GluCTC	2230496	117165	204870	2195.44
AlaTGC	0	188921	2001.83	1990.08
AlaAGC	7928.5	101183	1502.21	1428.33
AlaCGC	1546.5	107573	1028.27	1269.59
GlyGCC	356.4	80583	19404.4	1296.42
ValAAC	31471.9	40650.6	3158.26	7972.93
LeuAAG	11.5556	67271.6	2860.46	1582.7
ValCAC	30060.1	25771.8	5377.93	8642.07
AspGTC	1088	3017	34565	12253
GluTTC	13508	3183.83	18558.3	10903.7
GlyCCC	14371.6	21922	6312.91	2011.08
SerAGA	0	37350	113.554	716.045
HisGTG	3	9786	17158	388
CysGCA	137	17139.1	2331.57	4103.41
MetCAT	44	1451	20427.5	845.333
LysCTT	0	4411	14447.6	1560
LeuCAG	0	15038.5	589.002	1258.71
SerTGA	0	13185	105.827	669.545
ValTAC	4898	1550	4578.5	1615
LeuTAG	19.4444	10776.4	1120.33	511.299
LysTTT	0	6747	2415.18	2732.5
GlyTCC	2717	4050	3026.46	1606
AsnGTT	0	137.44	6624	1562
TyrGTA	0	824.324	619.839	4561
LeuCAA	0	2093.5	3008.49	624.952
GlnCTG	0	419	2784.34	2464
ProAGG	9.5	19.2632	4016.65	1400.95
ProTGG	5.27778	12.4421	3838.66	1024.67
ThrAGT	0	9	477.275	3417.1
ThrTGT	0	228	752.8	2902
SerGCT	0	1847	1310.78	343
ArgACG	0	1	568	2821
ProCGG	4.22222	8.29474	2549.68	560.381
GlnTTG	18	44	831.656	2176
IleTAT	0	15	2501	494
TrpCCA	0	59	1095	1783
ArgCCG	30	0	2372.98	531.5
ThrCGT	0	0	1880.42	495.9
ArgTCT	0	30	753	1257
LeuTAA	27	858	861.734	205
IleAAT	18	52.4333	727.455	909
PheGAA	0	27	629.307	920.396
ArgCCT	0	26	996.733	396.5
SerCGA	0	288	204.507	600
ArgTCG	0	19	180.952	470.5
IleGAT	0	7.55	77	0
CysACA	0	0	39.3488	0
AsnATT	0	6.55981	0	18
SupTTA	0	0	11.1332	0
SerACT	0	5.01667	1.54545	0
TyrATA	0	0	1	0
