# Supplementary material for: unitas: the universal tool for annotation of small RNAs
Source: BMC Genomics. 2017 Aug 22;18:644. doi: 10.1186/s12864-017-4031-9 (PMC5567656; doi:10.1186/s12864-017-4031-9)
Supplement: Supplementary file 6 — Title of data: Table S5. Description of data: Information on artificial and semi-artificial test datasets for phasiRNA prediction. (XLSX 9 kb) [file 12864_2017_4031_MOESM6_ESM.xlsx]

## Sheet: Tabelle1
Test dataset no.	artificial phased RNA reads	reads per phased RNA sequence	non-phased sequence reads	source of non-phased sequence reads
1	125125	1	0	SRR950876
2	125125	1	100000	SRR950876
3	125125	1	500000	SRR950876
4	125125	1	1000000	SRR950876
5	125125	1	2000000	SRR950876
6	125125	1	3000000	SRR950876
7	125125	1	4000000	SRR950876
8	125125	1	5000000	SRR950876
9	125125	1	0	SRR950878
10	125125	1	100000	SRR950878
11	125125	1	500000	SRR950878
12	125125	1	1000000	SRR950878
13	125125	1	2000000	SRR950878
14	125125	1	3000000	SRR950878
15	125125	1	4000000	SRR950878
16	125125	1	5000000	SRR950878
17	1251250	10	0	SRR950876
18	1251250	10	100000	SRR950876
19	1251250	10	500000	SRR950876
20	1251250	10	1000000	SRR950876
21	1251250	10	2000000	SRR950876
22	1251250	10	3000000	SRR950876
23	1251250	10	4000000	SRR950876
24	1251250	10	5000000	SRR950876
25	1251250	10	0	SRR950878
26	1251250	10	100000	SRR950878
27	1251250	10	500000	SRR950878
28	1251250	10	1000000	SRR950878
29	1251250	10	2000000	SRR950878
30	1251250	10	3000000	SRR950878
31	1251250	10	4000000	SRR950878
32	1251250	10	5000000	SRR950878
33	0	0	5864592	SRR950876
34	0	0	9973765	SRR950878
