# Supplementary material for: unitas: the universal tool for annotation of small RNAs
Source: BMC Genomics. 2017 Aug 22;18:644. doi: 10.1186/s12864-017-4031-9 (PMC5567656; doi:10.1186/s12864-017-4031-9)
Supplement: Supplementary file 7 — Title of data: Table S6. Description of data: Detailed results of phasiRNA prediction. (XLSX 12 kb) [file 12864_2017_4031_MOESM7_ESM.xlsx]

## Sheet: Tabelle1
			unitas with STAR alignments	unitas with bowtie1 alignments	unitas with bowtie2 alignments	PhaseTank					unitas with STAR alignments	unitas with bowtie1 alignments	unitas with bowtie2 alignments	PhaseTank
test dataset no.	mixed with n sequence reads from SRR950876	reads per phasiRNA	phasiRNAs1	phasiRNAs1	phasiRNAs1	phasiRNAs1		test dataset no.	mixed with n sequence reads from SRR950878	reads per phasiRNA	phasiRNAs1	phasiRNAs1	phasiRNAs1	phasiRNAs1
1	0	1	85912	90418	90683	91463		9	0	1	85912	90418	90683	91463
2	100000	1	85912	90418	90683	87904		10	100000	1	85912	90418	90683	87747
3	500000	1	85912	90418	90683	86816		11	500000	1	85912	90418	90683	86932
4	1000000	1	85912	90418	90683	83986		12	1000000	1	85912	90418	90683	84026
5	2000000	1	85912	90418	90683	69058		13	2000000	1	85910	90416	90681	68278
6	3000000	1	85912	90418	90683	42011		14	3000000	1	85910	90416	90681	41544
7	4000000	1	85910	90416	90681	2772		15	4000000	1	85910	90416	90678	2238
8	5000000	1	85910	90416	90681	314		16	5000000	1	85910	90413	90681	237
17	0	10	86532	92951	94088	92033		25	0	10	86532	92951	94088	92033
18	100000	10	86532	92951	94088	88089		26	100000	10	86532	92951	94088	87855
19	500000	10	86532	92950	94088	87734		27	500000	10	86532	92950	94088	87692
20	1000000	10	86532	92950	94088	87669		28	1000000	10	86532	92950	94088	87889
21	2000000	10	86532	92950	94088	87689		29	2000000	10	86532	92950	94088	87485
22	3000000	10	86532	92950	94088	87649		30	3000000	10	86532	92950	94088	87517
23	4000000	10	86532	92950	94088	87256		31	4000000	10	86532	92952	94084	87411
24	5000000	10	86532	92950	94088	87134		32	5000000	10	86532	92947	94084	87258
332	only SRR950876	0	0	5	0	0		342	only SRR950878	0	0	0	0	2
1 refers to non-identical sequences								1 refers to non-identical sequences
2 test for false positive phasiRNAs								2 test for false positive phasiRNAs
